# Supplementary material for: A new morphological phylogeny of Malacostraca comparing the application of character dependencies and implied weighting
Source: Cladistics. 2025 Apr 4;41(3):283–303. doi: 10.1111/cla.12611 (PMC12065123; doi:10.1111/cla.12611)
Supplement: Supplementary file 1 — Appendix S1. The presented TNT script and R‐function, both with instructional and example files, as well as other supplementary material (e.g., matrix files, tree files, distance matrices). [file CLA-41-283-s001.zip]

Archive with 239 entries (230 files):
- supplement/
- supplement/analyses and MPTs/
- supplement/analyses and MPTs/Fig6 _ CTree strict selection closest MPTs xlinks_sk-IW_xlinks+sk-IW.svg
- supplement/analyses and MPTs/with xlinks/
- supplement/analyses and MPTs/with xlinks/MPTs_EW.tre
- supplement/analyses and MPTs/with xlinks/MPTs_IW1.tre
- supplement/analyses and MPTs/with xlinks/MPTs_IW10.tre
- supplement/analyses and MPTs/with xlinks/MPTs_IW11.tre
- supplement/analyses and MPTs/with xlinks/MPTs_IW12.tre
- supplement/analyses and MPTs/with xlinks/MPTs_IW13.tre
- supplement/analyses and MPTs/with xlinks/MPTs_IW14.tre
- supplement/analyses and MPTs/with xlinks/MPTs_IW15.tre
- supplement/analyses and MPTs/with xlinks/MPTs_IW16.tre
- supplement/analyses and MPTs/with xlinks/MPTs_IW17.tre
- supplement/analyses and MPTs/with xlinks/MPTs_IW18.tre
- supplement/analyses and MPTs/with xlinks/MPTs_IW19.tre
- supplement/analyses and MPTs/with xlinks/MPTs_IW2.tre
- supplement/analyses and MPTs/with xlinks/MPTs_IW20.tre
- supplement/analyses and MPTs/with xlinks/MPTs_IW21.tre
- supplement/analyses and MPTs/with xlinks/MPTs_IW22.tre
- supplement/analyses and MPTs/with xlinks/MPTs_IW23.tre
- supplement/analyses and MPTs/with xlinks/MPTs_IW24.tre
- supplement/analyses and MPTs/with xlinks/MPTs_IW25.tre
- supplement/analyses and MPTs/with xlinks/MPTs_IW3.tre
- supplement/analyses and MPTs/with xlinks/MPTs_IW4.tre
- supplement/analyses and MPTs/with xlinks/MPTs_IW5.4sk.tre
- supplement/analyses and MPTs/with xlinks/MPTs_IW5.tre
- supplement/analyses and MPTs/with xlinks/MPTs_IW6.tre
- supplement/analyses and MPTs/with xlinks/MPTs_IW7.tre
- supplement/analyses and MPTs/with xlinks/MPTs_IW8.tre
- supplement/analyses and MPTs/with xlinks/MPTs_IW9.tre
- supplement/analyses and MPTs/with xlinks/setk_report.txt
- supplement/analyses and MPTs/with xlinks/TreeWithSupport_EW.nex
- supplement/analyses and MPTs/with xlinks/TreeWithSupport_EW.svg
- supplement/analyses and MPTs/with xlinks/TreeWithSupport_EW.tre
- supplement/analyses and MPTs/with xlinks/TreeWithSupport_IW1.nex
- supplement/analyses and MPTs/with xlinks/TreeWithSupport_IW1.svg
- supplement/analyses and MPTs/with xlinks/TreeWithSupport_IW1.tre
- supplement/analyses and MPTs/with xlinks/TreeWithSupport_IW10.nex
- supplement/analyses and MPTs/with xlinks/TreeWithSupport_IW10.svg
- supplement/analyses and MPTs/with xlinks/TreeWithSupport_IW10.tre
- supplement/analyses and MPTs/with xlinks/TreeWithSupport_IW11.nex
- supplement/analyses and MPTs/with xlinks/TreeWithSupport_IW11.svg
- supplement/analyses and MPTs/with xlinks/TreeWithSupport_IW11.tre
- supplement/analyses and MPTs/with xlinks/TreeWithSupport_IW12.nex
- supplement/analyses and MPTs/with xlinks/TreeWithSupport_IW12.svg
- supplement/analyses and MPTs/with xlinks/TreeWithSupport_IW12.tre
- supplement/analyses and MPTs/with xlinks/TreeWithSupport_IW13.nex
- supplement/analyses and MPTs/with xlinks/TreeWithSupport_IW13.svg
- supplement/analyses and MPTs/with xlinks/TreeWithSupport_IW13.tre
- supplement/analyses and MPTs/with xlinks/TreeWithSupport_IW14.nex
- supplement/analyses and MPTs/with xlinks/TreeWithSupport_IW14.svg
- supplement/analyses and MPTs/with xlinks/TreeWithSupport_IW14.tre
- supplement/analyses and MPTs/with xlinks/TreeWithSupport_IW15.nex
- supplement/analyses and MPTs/with xlinks/TreeWithSupport_IW15.svg
- supplement/analyses and MPTs/with xlinks/TreeWithSupport_IW15.tre
- supplement/analyses and MPTs/with xlinks/TreeWithSupport_IW16.nex
- supplement/analyses and MPTs/with xlinks/TreeWithSupport_IW16.svg
- supplement/analyses and MPTs/with xlinks/TreeWithSupport_IW16.tre
- supplement/analyses and MPTs/with xlinks/TreeWithSupport_IW17.nex
- supplement/analyses and MPTs/with xlinks/TreeWithSupport_IW17.svg
- supplement/analyses and MPTs/with xlinks/TreeWithSupport_IW17.tre
- supplement/analyses and MPTs/with xlinks/TreeWithSupport_IW18.nex
- supplement/analyses and MPTs/with xlinks/TreeWithSupport_IW18.svg
- supplement/analyses and MPTs/with xlinks/TreeWithSupport_IW18.tre
- supplement/analyses and MPTs/with xlinks/TreeWithSupport_IW19.nex
- supplement/analyses and MPTs/with xlinks/TreeWithSupport_IW19.svg
- supplement/analyses and MPTs/with xlinks/TreeWithSupport_IW19.tre
- supplement/analyses and MPTs/with xlinks/TreeWithSupport_IW2.nex
- supplement/analyses and MPTs/with xlinks/TreeWithSupport_IW2.svg
- supplement/analyses and MPTs/with xlinks/TreeWithSupport_IW2.tre
- supplement/analyses and MPTs/with xlinks/TreeWithSupport_IW20.nex
- supplement/analyses and MPTs/with xlinks/TreeWithSupport_IW20.svg
- supplement/analyses and MPTs/with xlinks/TreeWithSupport_IW20.tre
- supplement/analyses and MPTs/with xlinks/TreeWithSupport_IW21.nex
- supplement/analyses and MPTs/with xlinks/TreeWithSupport_IW21.svg
- supplement/analyses and MPTs/with xlinks/TreeWithSupport_IW21.tre
- supplement/analyses and MPTs/with xlinks/TreeWithSupport_IW22.nex
- supplement/analyses and MPTs/with xlinks/TreeWithSupport_IW22.svg
- supplement/analyses and MPTs/with xlinks/TreeWithSupport_IW22.tre
- supplement/analyses and MPTs/with xlinks/TreeWithSupport_IW23.nex
- supplement/analyses and MPTs/with xlinks/TreeWithSupport_IW23.svg
- supplement/analyses and MPTs/with xlinks/TreeWithSupport_IW23.tre
- supplement/analyses and MPTs/with xlinks/TreeWithSupport_IW24.nex
- supplement/analyses and MPTs/with xlinks/TreeWithSupport_IW24.svg
- supplement/analyses and MPTs/with xlinks/TreeWithSupport_IW24.tre
- supplement/analyses and MPTs/with xlinks/TreeWithSupport_IW25.nex
- supplement/analyses and MPTs/with xlinks/TreeWithSupport_IW25.svg
- supplement/analyses and MPTs/with xlinks/TreeWithSupport_IW25.tre
- supplement/analyses and MPTs/with xlinks/TreeWithSupport_IW3.nex
- supplement/analyses and MPTs/with xlinks/TreeWithSupport_IW3.svg
- supplement/analyses and MPTs/with xlinks/TreeWithSupport_IW3.tre
- supplement/analyses and MPTs/with xlinks/TreeWithSupport_IW4.nex
- supplement/analyses and MPTs/with xlinks/TreeWithSupport_IW4.svg
- supplement/analyses and MPTs/with xlinks/TreeWithSupport_IW4.tre
- supplement/analyses and MPTs/with xlinks/TreeWithSupport_IW5.4sk.nex
- supplement/analyses and MPTs/with xlinks/TreeWithSupport_IW5.4sk.svg
- supplement/analyses and MPTs/with xlinks/TreeWithSupport_IW5.4sk.tre
- supplement/analyses and MPTs/with xlinks/TreeWithSupport_IW5.nex
- supplement/analyses and MPTs/with xlinks/TreeWithSupport_IW5.svg
- supplement/analyses and MPTs/with xlinks/TreeWithSupport_IW5.tre
- supplement/analyses and MPTs/with xlinks/TreeWithSupport_IW6.nex
- supplement/analyses and MPTs/with xlinks/TreeWithSupport_IW6.svg
- supplement/analyses and MPTs/with xlinks/TreeWithSupport_IW6.tre
- supplement/analyses and MPTs/with xlinks/TreeWithSupport_IW7.nex
- supplement/analyses and MPTs/with xlinks/TreeWithSupport_IW7.svg
- supplement/analyses and MPTs/with xlinks/TreeWithSupport_IW7.tre
- supplement/analyses and MPTs/with xlinks/TreeWithSupport_IW8.nex
- supplement/analyses and MPTs/with xlinks/TreeWithSupport_IW8.svg
- supplement/analyses and MPTs/with xlinks/TreeWithSupport_IW8.tre
- supplement/analyses and MPTs/with xlinks/TreeWithSupport_IW9.nex
- supplement/analyses and MPTs/with xlinks/TreeWithSupport_IW9.svg
- supplement/analyses and MPTs/with xlinks/TreeWithSupport_IW9.tre
- supplement/analyses and MPTs/without xlinks/
- supplement/analyses and MPTs/without xlinks/MPTs_EW.tre
- supplement/analyses and MPTs/without xlinks/MPTs_IW1.tre
- supplement/analyses and MPTs/without xlinks/MPTs_IW10.tre
- supplement/analyses and MPTs/without xlinks/MPTs_IW11.tre
- supplement/analyses and MPTs/without xlinks/MPTs_IW12.tre
- supplement/analyses and MPTs/without xlinks/MPTs_IW13.tre
- supplement/analyses and MPTs/without xlinks/MPTs_IW14.tre
- supplement/analyses and MPTs/without xlinks/MPTs_IW15.tre
- supplement/analyses and MPTs/without xlinks/MPTs_IW16.tre
- supplement/analyses and MPTs/without xlinks/MPTs_IW17.tre
- supplement/analyses and MPTs/without xlinks/MPTs_IW18.tre
- supplement/analyses and MPTs/without xlinks/MPTs_IW19.tre
- supplement/analyses and MPTs/without xlinks/MPTs_IW2.tre
- supplement/analyses and MPTs/without xlinks/MPTs_IW20.tre
- supplement/analyses and MPTs/without xlinks/MPTs_IW21.tre
- supplement/analyses and MPTs/without xlinks/MPTs_IW22.tre
- supplement/analyses and MPTs/without xlinks/MPTs_IW23.tre
- supplement/analyses and MPTs/without xlinks/MPTs_IW24.tre
- supplement/analyses and MPTs/without xlinks/MPTs_IW25.tre
- supplement/analyses and MPTs/without xlinks/MPTs_IW3.tre
- supplement/analyses and MPTs/without xlinks/MPTs_IW4.tre
- supplement/analyses and MPTs/without xlinks/MPTs_IW5.4sk.tre
- supplement/analyses and MPTs/without xlinks/MPTs_IW5.tre
- supplement/analyses and MPTs/without xlinks/MPTs_IW6.tre
- supplement/analyses and MPTs/without xlinks/MPTs_IW7.tre
- supplement/analyses and MPTs/without xlinks/MPTs_IW8.tre
- supplement/analyses and MPTs/without xlinks/MPTs_IW9.tre
- supplement/analyses and MPTs/without xlinks/setk_report.txt
- supplement/analyses and MPTs/without xlinks/TreeWithSupport_EW.nex
- supplement/analyses and MPTs/without xlinks/TreeWithSupport_EW.svg
- supplement/analyses and MPTs/without xlinks/TreeWithSupport_EW.tre
- supplement/analyses and MPTs/without xlinks/TreeWithSupport_IW1.nex
- supplement/analyses and MPTs/without xlinks/TreeWithSupport_IW1.svg
- supplement/analyses and MPTs/without xlinks/TreeWithSupport_IW1.tre
- supplement/analyses and MPTs/without xlinks/TreeWithSupport_IW10.nex
- supplement/analyses and MPTs/without xlinks/TreeWithSupport_IW10.svg
- supplement/analyses and MPTs/without xlinks/TreeWithSupport_IW10.tre
- supplement/analyses and MPTs/without xlinks/TreeWithSupport_IW11.nex
- supplement/analyses and MPTs/without xlinks/TreeWithSupport_IW11.svg
- supplement/analyses and MPTs/without xlinks/TreeWithSupport_IW11.tre
- supplement/analyses and MPTs/without xlinks/TreeWithSupport_IW12.nex
- supplement/analyses and MPTs/without xlinks/TreeWithSupport_IW12.svg
- supplement/analyses and MPTs/without xlinks/TreeWithSupport_IW12.tre
- supplement/analyses and MPTs/without xlinks/TreeWithSupport_IW13.nex
- supplement/analyses and MPTs/without xlinks/TreeWithSupport_IW13.svg
- supplement/analyses and MPTs/without xlinks/TreeWithSupport_IW13.tre
- supplement/analyses and MPTs/without xlinks/TreeWithSupport_IW14.nex
- supplement/analyses and MPTs/without xlinks/TreeWithSupport_IW14.svg
- supplement/analyses and MPTs/without xlinks/TreeWithSupport_IW14.tre
- supplement/analyses and MPTs/without xlinks/TreeWithSupport_IW15.nex
- supplement/analyses and MPTs/without xlinks/TreeWithSupport_IW15.svg
- supplement/analyses and MPTs/without xlinks/TreeWithSupport_IW15.tre
- supplement/analyses and MPTs/without xlinks/TreeWithSupport_IW16.nex
- supplement/analyses and MPTs/without xlinks/TreeWithSupport_IW16.svg
- supplement/analyses and MPTs/without xlinks/TreeWithSupport_IW16.tre
- supplement/analyses and MPTs/without xlinks/TreeWithSupport_IW17.nex
- supplement/analyses and MPTs/without xlinks/TreeWithSupport_IW17.svg
- supplement/analyses and MPTs/without xlinks/TreeWithSupport_IW17.tre
- supplement/analyses and MPTs/without xlinks/TreeWithSupport_IW18.nex
- supplement/analyses and MPTs/without xlinks/TreeWithSupport_IW18.svg
- supplement/analyses and MPTs/without xlinks/TreeWithSupport_IW18.tre
- supplement/analyses and MPTs/without xlinks/TreeWithSupport_IW19.nex
- supplement/analyses and MPTs/without xlinks/TreeWithSupport_IW19.svg
- supplement/analyses and MPTs/without xlinks/TreeWithSupport_IW19.tre
- supplement/analyses and MPTs/without xlinks/TreeWithSupport_IW2.nex
- supplement/analyses and MPTs/without xlinks/TreeWithSupport_IW2.svg
- supplement/analyses and MPTs/without xlinks/TreeWithSupport_IW2.tre
- supplement/analyses and MPTs/without xlinks/TreeWithSupport_IW20.nex
- supplement/analyses and MPTs/without xlinks/TreeWithSupport_IW20.svg
- supplement/analyses and MPTs/without xlinks/TreeWithSupport_IW20.tre
- supplement/analyses and MPTs/without xlinks/TreeWithSupport_IW21.nex
- supplement/analyses and MPTs/without xlinks/TreeWithSupport_IW21.svg
- supplement/analyses and MPTs/without xlinks/TreeWithSupport_IW21.tre
- supplement/analyses and MPTs/without xlinks/TreeWithSupport_IW22.nex
- supplement/analyses and MPTs/without xlinks/TreeWithSupport_IW22.svg
- supplement/analyses and MPTs/without xlinks/TreeWithSupport_IW22.tre
- supplement/analyses and MPTs/without xlinks/TreeWithSupport_IW23.nex
- supplement/analyses and MPTs/without xlinks/TreeWithSupport_IW23.svg
- supplement/analyses and MPTs/without xlinks/TreeWithSupport_IW23.tre
- supplement/analyses and MPTs/without xlinks/TreeWithSupport_IW24.nex
- supplement/analyses and MPTs/without xlinks/TreeWithSupport_IW24.svg
- supplement/analyses and MPTs/without xlinks/TreeWithSupport_IW24.tre
- supplement/analyses and MPTs/without xlinks/TreeWithSupport_IW25.nex
- supplement/analyses and MPTs/without xlinks/TreeWithSupport_IW25.svg
- supplement/analyses and MPTs/without xlinks/TreeWithSupport_IW25.tre
- supplement/analyses and MPTs/without xlinks/TreeWithSupport_IW3.nex
- supplement/analyses and MPTs/without xlinks/TreeWithSupport_IW3.svg
- supplement/analyses and MPTs/without xlinks/TreeWithSupport_IW3.tre
- supplement/analyses and MPTs/without xlinks/TreeWithSupport_IW4.nex
- supplement/analyses and MPTs/without xlinks/TreeWithSupport_IW4.svg
- supplement/analyses and MPTs/without xlinks/TreeWithSupport_IW4.tre
- supplement/analyses and MPTs/without xlinks/TreeWithSupport_IW5.4sk.nex
- supplement/analyses and MPTs/without xlinks/TreeWithSupport_IW5.4sk.svg
- supplement/analyses and MPTs/without xlinks/TreeWithSupport_IW5.4sk.tre
- supplement/analyses and MPTs/without xlinks/TreeWithSupport_IW5.nex
- supplement/analyses and MPTs/without xlinks/TreeWithSupport_IW5.svg
- supplement/analyses and MPTs/without xlinks/TreeWithSupport_IW5.tre
- supplement/analyses and MPTs/without xlinks/TreeWithSupport_IW6.nex
- supplement/analyses and MPTs/without xlinks/TreeWithSupport_IW6.svg
- supplement/analyses and MPTs/without xlinks/TreeWithSupport_IW6.tre
- supplement/analyses and MPTs/without xlinks/TreeWithSupport_IW7.nex
- supplement/analyses and MPTs/without xlinks/TreeWithSupport_IW7.svg
- supplement/analyses and MPTs/without xlinks/TreeWithSupport_IW7.tre
- supplement/analyses and MPTs/without xlinks/TreeWithSupport_IW8.nex
- supplement/analyses and MPTs/without xlinks/TreeWithSupport_IW8.svg
- supplement/analyses and MPTs/without xlinks/TreeWithSupport_IW8.tre
- supplement/analyses and MPTs/without xlinks/TreeWithSupport_IW9.nex
- supplement/analyses and MPTs/without xlinks/TreeWithSupport_IW9.svg
- supplement/analyses and MPTs/without xlinks/TreeWithSupport_IW9.tre
- supplement/Matrix-files/
- supplement/Matrix-files/MatrixNOxlinks.txt
- supplement/Matrix-files/Matrix_xlinks.txt
- supplement/scripts/
- supplement/scripts/BrowseKvalues/
- supplement/scripts/BrowseKvalues/BrowseKvalues.run
- supplement/scripts/BrowseKvalues/BrowseKvalues_Notes.txt
- supplement/scripts/BrowseKvalues/BrowseKvalues_xlinks.run
- supplement/scripts/DepSynTrans/
- supplement/scripts/DepSynTrans/characters.txt
- supplement/scripts/DepSynTrans/DepSynTrans _ Step-by-Step instruction.docx
- supplement/scripts/DepSynTrans/DepSynTrans.R
- supplement/Tree distance/
- supplement/Tree distance/Comparison nRF-distances sorted by analyses.xlsx
- supplement/Tree distance/TreeDistanceMatrix_named.csv
- supplement/Tree distance/TreeDistanceMatrix_named.svg
