# Supplementary material for: A new morphological phylogeny of Malacostraca comparing the application of character dependencies and implied weighting
Source: Cladistics. 2025 Apr 4;41(3):283–303. doi: 10.1111/cla.12611 (PMC12065123; doi:10.1111/cla.12611)
Supplement: Supplementary file 1 — Appendix S1. The presented TNT script and R‐function, both with instructional and example files, as well as other supplementary material (e.g., matrix files, tree files, distance matrices). [file CLA-41-283-s001.zip › supplement/analyses and MPTs/with xlinks/MPTs_IW1.tre]

tread 'tree(s) from TNT, for data in D:\Markus Grams\PhD & PostDoc\Malacostraca Matrix\Session mit Ambrosio\Trees\Morphology only\BrowseKvalues-Script\xlinks\Matrix_xlinks.txt'
(Nebalia_bipes (Bathynella_natans (Amphionides_reynaudii ((Oratosquilla_oratoria (Anaspides_tasmaniae (Tethysbaena_argentarii ((Stygiomysis_holthuisi ((Spelaeomysis_bottazzii (Boreomysis_arctica (Gnathophausia_ingens (Lophogaster_typicus Eucopia_unguiculata ))))(Neomysis_integer Praunus_flexuosus )))((Trogloleleupia_leleupi (Hyperia_galba (Cryptorchestia_cavimana Hyalella_azteca )))(((Spelaeogriphus_lepidops Mictocaris_halope )((Diastylis_rathkei (Hemilamprops_roseus Leucon_nasica ))(Paramphisopus_palustris (Porcellio_scaber Asellus_aquaticus ))))(Thetispelecaris_remex (Tanais_dulongii Paradoxapseudes_bermudeus ))))))))((Penaeus_vannamei (Bentheuphausia_amblyops (Meganyctiphanes_norvegica Euphausia_superba )))(Palaemon_vulgaris Procaris_hawaiana ))))));
proc-;
