# Supplementary material for: A new morphological phylogeny of Malacostraca comparing the application of character dependencies and implied weighting
Source: Cladistics. 2025 Apr 4;41(3):283–303. doi: 10.1111/cla.12611 (PMC12065123; doi:10.1111/cla.12611)
Supplement: Supplementary file 1 — Appendix S1. The presented TNT script and R‐function, both with instructional and example files, as well as other supplementary material (e.g., matrix files, tree files, distance matrices). [file CLA-41-283-s001.zip › supplement/analyses and MPTs/with xlinks/MPTs_IW4.tre]

tread 'tree(s) from TNT, for data in D:\Markus Grams\PhD & PostDoc\Malacostraca Matrix\Session mit Ambrosio\Trees\Morphology only\BrowseKvalues-Script\xlinks\Matrix_xlinks.txt'
(Nebalia_bipes ((Amphionides_reynaudii ((Procaris_hawaiana (Penaeus_vannamei Palaemon_vulgaris ))(Bentheuphausia_amblyops (Meganyctiphanes_norvegica Euphausia_superba ))))(Oratosquilla_oratoria ((Bathynella_natans Anaspides_tasmaniae )(Tethysbaena_argentarii (((Eucopia_unguiculata (Lophogaster_typicus Gnathophausia_ingens ))((Boreomysis_arctica (Neomysis_integer Praunus_flexuosus ))(Spelaeomysis_bottazzii Stygiomysis_holthuisi )))((((Hyperia_galba (Cryptorchestia_cavimana (Hyalella_azteca Trogloleleupia_leleupi )))(Porcellio_scaber (Paramphisopus_palustris Asellus_aquaticus )))((Thetispelecaris_remex (Tanais_dulongii Paradoxapseudes_bermudeus ))(Hemilamprops_roseus (Diastylis_rathkei Leucon_nasica ))))(Spelaeogriphus_lepidops Mictocaris_halope ))))))));
proc-;
