# Supplementary material for: A new morphological phylogeny of Malacostraca comparing the application of character dependencies and implied weighting
Source: Cladistics. 2025 Apr 4;41(3):283–303. doi: 10.1111/cla.12611 (PMC12065123; doi:10.1111/cla.12611)
Supplement: Supplementary file 1 — Appendix S1. The presented TNT script and R‐function, both with instructional and example files, as well as other supplementary material (e.g., matrix files, tree files, distance matrices). [file CLA-41-283-s001.zip › supplement/analyses and MPTs/with xlinks/TreeWithSupport_EW.nex]

#NEXUS

begin trees ; 
tree tagged_tree = [&U] 
(Nebalia_bipes ,(Amphionides_reynaudii ,Bathynella_natans ,Oratosquilla_oratoria ,Anaspides_tasmaniae ,Tethysbaena_argentarii ,(Penaeus_vannamei ,Palaemon_vulgaris ,Procaris_hawaiana )75,(Bentheuphausia_amblyops ,(Meganyctiphanes_norvegica ,Euphausia_superba )99)83,((Lophogaster_typicus ,Eucopia_unguiculata ,Gnathophausia_ingens )79,((Boreomysis_arctica ,(Neomysis_integer ,Praunus_flexuosus )83)74,(Spelaeomysis_bottazzii ,Stygiomysis_holthuisi )79)48)83,(((((Trogloleleupia_leleupi ,(Hyperia_galba ,(Cryptorchestia_cavimana ,Hyalella_azteca )47)59)97,(Paramphisopus_palustris ,(Porcellio_scaber ,Asellus_aquaticus )25)100)43,(Diastylis_rathkei ,(Hemilamprops_roseus ,Leucon_nasica )44)100)25,(Thetispelecaris_remex ,(Tanais_dulongii ,Paradoxapseudes_bermudeus )92)38)40,(Spelaeogriphus_lepidops ,Mictocaris_halope )31)50)100);

end ; 
