# Supplementary material for: A new morphological phylogeny of Malacostraca comparing the application of character dependencies and implied weighting
Source: Cladistics. 2025 Apr 4;41(3):283–303. doi: 10.1111/cla.12611 (PMC12065123; doi:10.1111/cla.12611)
Supplement: Supplementary file 1 — Appendix S1. The presented TNT script and R‐function, both with instructional and example files, as well as other supplementary material (e.g., matrix files, tree files, distance matrices). [file CLA-41-283-s001.zip › supplement/analyses and MPTs/with xlinks/TreeWithSupport_EW.tre]

tread 'tree(s) from TNT, for data in D:\Markus Grams\PhD & PostDoc\Malacostraca Matrix\Session mit Ambrosio\Trees\Morphology only\BrowseKvalues-Script\xlinks\Matrix_xlinks.txt'
(Nebalia_bipes (Amphionides_reynaudii Bathynella_natans Oratosquilla_oratoria Anaspides_tasmaniae Tethysbaena_argentarii (Penaeus_vannamei Palaemon_vulgaris Procaris_hawaiana )=75 (Bentheuphausia_amblyops (Meganyctiphanes_norvegica Euphausia_superba )=99 )=83 ((Lophogaster_typicus Eucopia_unguiculata Gnathophausia_ingens )=79 ((Boreomysis_arctica (Neomysis_integer Praunus_flexuosus )=83 )=74 (Spelaeomysis_bottazzii Stygiomysis_holthuisi )=79 )=48 )=83 (((((Trogloleleupia_leleupi (Hyperia_galba (Cryptorchestia_cavimana Hyalella_azteca )=47 )=59 )=97 (Paramphisopus_palustris (Porcellio_scaber Asellus_aquaticus )=25 )=100 )=43 (Diastylis_rathkei (Hemilamprops_roseus Leucon_nasica )=44 )=100 )=25 (Thetispelecaris_remex (Tanais_dulongii Paradoxapseudes_bermudeus )=92 )=38 )=40 (Spelaeogriphus_lepidops Mictocaris_halope )=31 )=50 )=100 );
proc-;
