# Supplementary material for: A new morphological phylogeny of Malacostraca comparing the application of character dependencies and implied weighting
Source: Cladistics. 2025 Apr 4;41(3):283–303. doi: 10.1111/cla.12611 (PMC12065123; doi:10.1111/cla.12611)
Supplement: Supplementary file 1 — Appendix S1. The presented TNT script and R‐function, both with instructional and example files, as well as other supplementary material (e.g., matrix files, tree files, distance matrices). [file CLA-41-283-s001.zip › supplement/analyses and MPTs/with xlinks/TreeWithSupport_IW1.nex]

#NEXUS

begin trees ; 
tree tagged_tree = [&U] 
(Nebalia_bipes ,(Bathynella_natans ,(Amphionides_reynaudii ,((Oratosquilla_oratoria ,(Anaspides_tasmaniae ,(Tethysbaena_argentarii ,((Stygiomysis_holthuisi ,((Spelaeomysis_bottazzii ,(Boreomysis_arctica ,(Gnathophausia_ingens ,(Lophogaster_typicus ,Eucopia_unguiculata )47)77)13)15,(Neomysis_integer ,Praunus_flexuosus )82)40)51,((Trogloleleupia_leleupi ,(Hyperia_galba ,(Cryptorchestia_cavimana ,Hyalella_azteca )48)53)98,(((Spelaeogriphus_lepidops ,Mictocaris_halope )55,((Diastylis_rathkei ,(Hemilamprops_roseus ,Leucon_nasica )36)100,(Paramphisopus_palustris ,(Porcellio_scaber ,Asellus_aquaticus )43)89)16)9,(Thetispelecaris_remex ,(Tanais_dulongii ,Paradoxapseudes_bermudeus )93)57)33)45)32)56)15)0,((Penaeus_vannamei ,(Bentheuphausia_amblyops ,(Meganyctiphanes_norvegica ,Euphausia_superba )97)80)11,(Palaemon_vulgaris ,Procaris_hawaiana )83)17)4)23)100);

end ; 
