# Supplementary material for: A new morphological phylogeny of Malacostraca comparing the application of character dependencies and implied weighting
Source: Cladistics. 2025 Apr 4;41(3):283–303. doi: 10.1111/cla.12611 (PMC12065123; doi:10.1111/cla.12611)
Supplement: Supplementary file 1 — Appendix S1. The presented TNT script and R‐function, both with instructional and example files, as well as other supplementary material (e.g., matrix files, tree files, distance matrices). [file CLA-41-283-s001.zip › supplement/analyses and MPTs/with xlinks/TreeWithSupport_IW14.tre]

tread 'tree(s) from TNT, for data in D:\Markus Grams\PhD & PostDoc\Malacostraca Matrix\Session mit Ambrosio\Trees\Morphology only\BrowseKvalues-Script\xlinks\Matrix_xlinks.txt'
(Nebalia_bipes (Oratosquilla_oratoria ((Amphionides_reynaudii ((Procaris_hawaiana (Penaeus_vannamei Palaemon_vulgaris )=44 )=74 ((Bentheuphausia_amblyops (Meganyctiphanes_norvegica Euphausia_superba )=96 )=83 ((Tethysbaena_argentarii (((((Trogloleleupia_leleupi (Hyperia_galba (Cryptorchestia_cavimana Hyalella_azteca )=48 )=59 )=99 (Paramphisopus_palustris (Porcellio_scaber Asellus_aquaticus )=31 )=98 )=42 (Diastylis_rathkei (Hemilamprops_roseus Leucon_nasica )=37 )=100 )=23 (Thetispelecaris_remex (Tanais_dulongii Paradoxapseudes_bermudeus )=92 )=44 )=39 (Spelaeogriphus_lepidops Mictocaris_halope )=40 )=53 )=37 ((Eucopia_unguiculata (Lophogaster_typicus Gnathophausia_ingens )=36 )=84 ((Boreomysis_arctica (Neomysis_integer Praunus_flexuosus )=82 )=76 (Spelaeomysis_bottazzii Stygiomysis_holthuisi )=67 )=38 )=83 )=56 )=8 )=8 )=9 (Bathynella_natans Anaspides_tasmaniae )=31 )=32 )=100 );
proc-;
