# Supplementary material for: A new morphological phylogeny of Malacostraca comparing the application of character dependencies and implied weighting
Source: Cladistics. 2025 Apr 4;41(3):283–303. doi: 10.1111/cla.12611 (PMC12065123; doi:10.1111/cla.12611)
Supplement: Supplementary file 1 — Appendix S1. The presented TNT script and R‐function, both with instructional and example files, as well as other supplementary material (e.g., matrix files, tree files, distance matrices). [file CLA-41-283-s001.zip › supplement/analyses and MPTs/with xlinks/TreeWithSupport_IW15.nex]

#NEXUS

begin trees ; 
tree tagged_tree = [&U] 
(Nebalia_bipes ,(Oratosquilla_oratoria ,((Amphionides_reynaudii ,((Procaris_hawaiana ,(Penaeus_vannamei ,Palaemon_vulgaris )42)74,((Bentheuphausia_amblyops ,(Meganyctiphanes_norvegica ,Euphausia_superba )96)83,((Tethysbaena_argentarii ,(((((Trogloleleupia_leleupi ,(Hyperia_galba ,(Cryptorchestia_cavimana ,Hyalella_azteca )43)55)99,(Paramphisopus_palustris ,(Porcellio_scaber ,Asellus_aquaticus )29)98)45,(Diastylis_rathkei ,(Hemilamprops_roseus ,Leucon_nasica )37)100)24,(Thetispelecaris_remex ,(Tanais_dulongii ,Paradoxapseudes_bermudeus )92)42)39,(Spelaeogriphus_lepidops ,Mictocaris_halope )39)51)38,((Eucopia_unguiculata ,(Lophogaster_typicus ,Gnathophausia_ingens )37)85,((Boreomysis_arctica ,(Neomysis_integer ,Praunus_flexuosus )81)76,(Spelaeomysis_bottazzii ,Stygiomysis_holthuisi )68)36)84)54)8)8)9,(Bathynella_natans ,Anaspides_tasmaniae )29)28)100);

end ; 
