# Supplementary material for: A new morphological phylogeny of Malacostraca comparing the application of character dependencies and implied weighting
Source: Cladistics. 2025 Apr 4;41(3):283–303. doi: 10.1111/cla.12611 (PMC12065123; doi:10.1111/cla.12611)
Supplement: Supplementary file 1 — Appendix S1. The presented TNT script and R‐function, both with instructional and example files, as well as other supplementary material (e.g., matrix files, tree files, distance matrices). [file CLA-41-283-s001.zip › supplement/analyses and MPTs/with xlinks/TreeWithSupport_IW2.nex]

#NEXUS

begin trees ; 
tree tagged_tree = [&U] 
(Nebalia_bipes ,((Amphionides_reynaudii ,(Oratosquilla_oratoria ,(Anaspides_tasmaniae ,((Penaeus_vannamei ,(Palaemon_vulgaris ,Procaris_hawaiana )73)69,(Bentheuphausia_amblyops ,(Meganyctiphanes_norvegica ,Euphausia_superba )97)79)22)9)5)8,((Bathynella_natans ,Tethysbaena_argentarii )23,(((Eucopia_unguiculata ,(Lophogaster_typicus ,Gnathophausia_ingens )42)81,((Boreomysis_arctica ,(Neomysis_integer ,Praunus_flexuosus )82)76,(Spelaeomysis_bottazzii ,Stygiomysis_holthuisi )46)17)63,((((Hyperia_galba ,(Cryptorchestia_cavimana ,(Hyalella_azteca ,Trogloleleupia_leleupi )34)42)97,(Porcellio_scaber ,(Paramphisopus_palustris ,Asellus_aquaticus )66)94)42,((Thetispelecaris_remex ,(Tanais_dulongii ,Paradoxapseudes_bermudeus )92)54,(Hemilamprops_roseus ,(Diastylis_rathkei ,Leucon_nasica )40)100)30)38,(Spelaeogriphus_lepidops ,Mictocaris_halope )50)53)36)28)100);

end ; 
