# Supplementary material for: A new morphological phylogeny of Malacostraca comparing the application of character dependencies and implied weighting
Source: Cladistics. 2025 Apr 4;41(3):283–303. doi: 10.1111/cla.12611 (PMC12065123; doi:10.1111/cla.12611)
Supplement: Supplementary file 1 — Appendix S1. The presented TNT script and R‐function, both with instructional and example files, as well as other supplementary material (e.g., matrix files, tree files, distance matrices). [file CLA-41-283-s001.zip › supplement/analyses and MPTs/with xlinks/TreeWithSupport_IW3.nex]

#NEXUS

begin trees ; 
tree tagged_tree = [&U] 
(Nebalia_bipes ,((Amphionides_reynaudii ,(Oratosquilla_oratoria ,(Anaspides_tasmaniae ,((Penaeus_vannamei ,(Palaemon_vulgaris ,Procaris_hawaiana )60)67,(Bentheuphausia_amblyops ,(Meganyctiphanes_norvegica ,Euphausia_superba )97)80)29)12)9)9,((Bathynella_natans ,Tethysbaena_argentarii )29,(((Eucopia_unguiculata ,(Lophogaster_typicus ,Gnathophausia_ingens )40)81,((Boreomysis_arctica ,(Neomysis_integer ,Praunus_flexuosus )83)78,(Spelaeomysis_bottazzii ,Stygiomysis_holthuisi )58)20)72,((((Hyperia_galba ,(Cryptorchestia_cavimana ,(Hyalella_azteca ,Trogloleleupia_leleupi )34)42)98,(Porcellio_scaber ,(Paramphisopus_palustris ,Asellus_aquaticus )66)97)43,((Thetispelecaris_remex ,(Tanais_dulongii ,Paradoxapseudes_bermudeus )92)55,(Hemilamprops_roseus ,(Diastylis_rathkei ,Leucon_nasica )37)100)28)36,(Spelaeogriphus_lepidops ,Mictocaris_halope )48)54)40)34)100);

end ; 
