# Supplementary material for: A new morphological phylogeny of Malacostraca comparing the application of character dependencies and implied weighting
Source: Cladistics. 2025 Apr 4;41(3):283–303. doi: 10.1111/cla.12611 (PMC12065123; doi:10.1111/cla.12611)
Supplement: Supplementary file 1 — Appendix S1. The presented TNT script and R‐function, both with instructional and example files, as well as other supplementary material (e.g., matrix files, tree files, distance matrices). [file CLA-41-283-s001.zip › supplement/analyses and MPTs/with xlinks/TreeWithSupport_IW5.nex]

#NEXUS

begin trees ; 
tree tagged_tree = [&U] 
(Nebalia_bipes ,((Amphionides_reynaudii ,((Procaris_hawaiana ,(Penaeus_vannamei ,Palaemon_vulgaris )34)73,(Bentheuphausia_amblyops ,(Meganyctiphanes_norvegica ,Euphausia_superba )97)84)36)37,(Oratosquilla_oratoria ,((Bathynella_natans ,Anaspides_tasmaniae )28,(Tethysbaena_argentarii ,(((Eucopia_unguiculata ,(Lophogaster_typicus ,Gnathophausia_ingens )39)80,((Boreomysis_arctica ,(Neomysis_integer ,Praunus_flexuosus )82)76,(Spelaeomysis_bottazzii ,Stygiomysis_holthuisi )60)26)78,((((Hyperia_galba ,(Cryptorchestia_cavimana ,(Hyalella_azteca ,Trogloleleupia_leleupi )33)43)100,(Porcellio_scaber ,(Paramphisopus_palustris ,Asellus_aquaticus )67)97)49,((Thetispelecaris_remex ,(Tanais_dulongii ,Paradoxapseudes_bermudeus )94)49,(Hemilamprops_roseus ,(Diastylis_rathkei ,Leucon_nasica )39)100)25)41,(Spelaeogriphus_lepidops ,Mictocaris_halope )44)60)41)55)30)5)100);

end ; 
