# Supplementary material for: A new morphological phylogeny of Malacostraca comparing the application of character dependencies and implied weighting
Source: Cladistics. 2025 Apr 4;41(3):283–303. doi: 10.1111/cla.12611 (PMC12065123; doi:10.1111/cla.12611)
Supplement: Supplementary file 1 — Appendix S1. The presented TNT script and R‐function, both with instructional and example files, as well as other supplementary material (e.g., matrix files, tree files, distance matrices). [file CLA-41-283-s001.zip › supplement/analyses and MPTs/with xlinks/TreeWithSupport_IW6.tre]

tread 'tree(s) from TNT, for data in D:\Markus Grams\PhD & PostDoc\Malacostraca Matrix\Session mit Ambrosio\Trees\Morphology only\BrowseKvalues-Script\xlinks\Matrix_xlinks.txt'
(Nebalia_bipes ((Amphionides_reynaudii ((Procaris_hawaiana (Penaeus_vannamei Palaemon_vulgaris )=38 )=74 (Bentheuphausia_amblyops (Meganyctiphanes_norvegica Euphausia_superba )=97 )=83 )=39 )=41 (Oratosquilla_oratoria ((Bathynella_natans Anaspides_tasmaniae )=28 (Tethysbaena_argentarii (((Eucopia_unguiculata (Lophogaster_typicus Gnathophausia_ingens )=39 )=81 ((Boreomysis_arctica (Neomysis_integer Praunus_flexuosus )=82 )=78 (Spelaeomysis_bottazzii Stygiomysis_holthuisi )=63 )=29 )=74 ((((Hyperia_galba (Cryptorchestia_cavimana (Hyalella_azteca Trogloleleupia_leleupi )=33 )=43 )=100 (Porcellio_scaber (Paramphisopus_palustris Asellus_aquaticus )=69 )=98 )=46 ((Thetispelecaris_remex (Tanais_dulongii Paradoxapseudes_bermudeus )=93 )=48 (Hemilamprops_roseus (Diastylis_rathkei Leucon_nasica )=36 )=100 )=24 )=38 (Spelaeogriphus_lepidops Mictocaris_halope )=43 )=51 )=33 )=56 )=30 )=3 )=100 );
proc-;
