# Supplementary material for: A new morphological phylogeny of Malacostraca comparing the application of character dependencies and implied weighting
Source: Cladistics. 2025 Apr 4;41(3):283–303. doi: 10.1111/cla.12611 (PMC12065123; doi:10.1111/cla.12611)
Supplement: Supplementary file 1 — Appendix S1. The presented TNT script and R‐function, both with instructional and example files, as well as other supplementary material (e.g., matrix files, tree files, distance matrices). [file CLA-41-283-s001.zip › supplement/analyses and MPTs/with xlinks/TreeWithSupport_IW7.nex]

#NEXUS

begin trees ; 
tree tagged_tree = [&U] 
(Nebalia_bipes ,((Amphionides_reynaudii ,((Procaris_hawaiana ,(Penaeus_vannamei ,Palaemon_vulgaris )45)74,(Bentheuphausia_amblyops ,(Meganyctiphanes_norvegica ,Euphausia_superba )98)84)38)43,(Oratosquilla_oratoria ,((Bathynella_natans ,Anaspides_tasmaniae )30,(Tethysbaena_argentarii ,(((Eucopia_unguiculata ,(Lophogaster_typicus ,Gnathophausia_ingens )38)83,((Boreomysis_arctica ,(Neomysis_integer ,Praunus_flexuosus )80)76,(Spelaeomysis_bottazzii ,Stygiomysis_holthuisi )63)35)77,((((Hyperia_galba ,(Cryptorchestia_cavimana ,(Hyalella_azteca ,Trogloleleupia_leleupi )33)44)99,(Porcellio_scaber ,(Paramphisopus_palustris ,Asellus_aquaticus )72)98)47,((Thetispelecaris_remex ,(Tanais_dulongii ,Paradoxapseudes_bermudeus )93)45,(Hemilamprops_roseus ,(Diastylis_rathkei ,Leucon_nasica )35)100)21)37,(Spelaeogriphus_lepidops ,Mictocaris_halope )43)50)27)57)27)2)100);

end ; 
