# Supplementary material for: A new morphological phylogeny of Malacostraca comparing the application of character dependencies and implied weighting
Source: Cladistics. 2025 Apr 4;41(3):283–303. doi: 10.1111/cla.12611 (PMC12065123; doi:10.1111/cla.12611)
Supplement: Supplementary file 1 — Appendix S1. The presented TNT script and R‐function, both with instructional and example files, as well as other supplementary material (e.g., matrix files, tree files, distance matrices). [file CLA-41-283-s001.zip › supplement/analyses and MPTs/without xlinks/TreeWithSupport_IW1.nex]

#NEXUS

begin trees ; 
tree tagged_tree = [&U] 
(Nebalia_bipes ,(Bathynella_natans ,(Oratosquilla_oratoria ,(Amphionides_reynaudii ,((Penaeus_vannamei ,(Palaemon_vulgaris ,Procaris_hawaiana )56)65,((Anaspides_tasmaniae ,(Bentheuphausia_amblyops ,(Meganyctiphanes_norvegica ,Euphausia_superba )98)70)15,(Tethysbaena_argentarii ,((Stygiomysis_holthuisi ,((Spelaeomysis_bottazzii ,(Eucopia_unguiculata ,(Lophogaster_typicus ,Gnathophausia_ingens )42)78)35,(Boreomysis_arctica ,(Neomysis_integer ,Praunus_flexuosus )97)74)57)34,((Trogloleleupia_leleupi ,(Hyperia_galba ,(Cryptorchestia_cavimana ,Hyalella_azteca )41)54)95,((((Spelaeogriphus_lepidops ,Mictocaris_halope )32,(Porcellio_scaber ,(Paramphisopus_palustris ,Asellus_aquaticus )62)80)3,(Hemilamprops_roseus ,(Diastylis_rathkei ,Leucon_nasica )26)99)5,(Thetispelecaris_remex ,(Tanais_dulongii ,Paradoxapseudes_bermudeus )97)40)23)41)25)47)7)9)14)26)100);

end ; 
