# Supplementary material for: A new morphological phylogeny of Malacostraca comparing the application of character dependencies and implied weighting
Source: Cladistics. 2025 Apr 4;41(3):283–303. doi: 10.1111/cla.12611 (PMC12065123; doi:10.1111/cla.12611)
Supplement: Supplementary file 1 — Appendix S1. The presented TNT script and R‐function, both with instructional and example files, as well as other supplementary material (e.g., matrix files, tree files, distance matrices). [file CLA-41-283-s001.zip › supplement/analyses and MPTs/without xlinks/TreeWithSupport_IW1.tre]

tread 'tree(s) from TNT, for data in D:\Markus Grams\PhD & PostDoc\Malacostraca Matrix\Session mit Ambrosio\Trees\Morphology only\BrowseKvalues-Script\NO_xlinks\MatrixNOxlinks.txt'
(Nebalia_bipes (Bathynella_natans (Oratosquilla_oratoria (Amphionides_reynaudii ((Penaeus_vannamei (Palaemon_vulgaris Procaris_hawaiana )=56 )=65 ((Anaspides_tasmaniae (Bentheuphausia_amblyops (Meganyctiphanes_norvegica Euphausia_superba )=98 )=70 )=15 (Tethysbaena_argentarii ((Stygiomysis_holthuisi ((Spelaeomysis_bottazzii (Eucopia_unguiculata (Lophogaster_typicus Gnathophausia_ingens )=42 )=78 )=35 (Boreomysis_arctica (Neomysis_integer Praunus_flexuosus )=97 )=74 )=57 )=34 ((Trogloleleupia_leleupi (Hyperia_galba (Cryptorchestia_cavimana Hyalella_azteca )=41 )=54 )=95 ((((Spelaeogriphus_lepidops Mictocaris_halope )=32 (Porcellio_scaber (Paramphisopus_palustris Asellus_aquaticus )=62 )=80 )=3 (Hemilamprops_roseus (Diastylis_rathkei Leucon_nasica )=26 )=99 )=5 (Thetispelecaris_remex (Tanais_dulongii Paradoxapseudes_bermudeus )=97 )=40 )=23 )=41 )=25 )=47 )=7 )=9 )=14 )=26 )=100 );
proc-;
