# Supplementary material for: A new morphological phylogeny of Malacostraca comparing the application of character dependencies and implied weighting
Source: Cladistics. 2025 Apr 4;41(3):283–303. doi: 10.1111/cla.12611 (PMC12065123; doi:10.1111/cla.12611)
Supplement: Supplementary file 1 — Appendix S1. The presented TNT script and R‐function, both with instructional and example files, as well as other supplementary material (e.g., matrix files, tree files, distance matrices). [file CLA-41-283-s001.zip › supplement/analyses and MPTs/without xlinks/TreeWithSupport_IW14.tre]

tread 'tree(s) from TNT, for data in D:\Markus Grams\PhD & PostDoc\Malacostraca Matrix\Session mit Ambrosio\Trees\Morphology only\BrowseKvalues-Script\NO_xlinks\MatrixNOxlinks.txt'
(Nebalia_bipes ((Oratosquilla_oratoria (Amphionides_reynaudii ((Procaris_hawaiana (Penaeus_vannamei Palaemon_vulgaris )=60 )=78 (Bentheuphausia_amblyops (Meganyctiphanes_norvegica Euphausia_superba )=98 )=85 )=42 )=48 )=17 (Anaspides_tasmaniae ((((Bathynella_natans Tethysbaena_argentarii )=34 (Spelaeogriphus_lepidops (Mictocaris_halope ((((Trogloleleupia_leleupi (Hyperia_galba (Cryptorchestia_cavimana Hyalella_azteca )=54 )=63 )=96 (Porcellio_scaber (Paramphisopus_palustris Asellus_aquaticus )=61 )=97 )=49 (Diastylis_rathkei Hemilamprops_roseus Leucon_nasica )=100 )=27 (Thetispelecaris_remex (Tanais_dulongii Paradoxapseudes_bermudeus )=95 )=40 )=36 )=32 )=55 )=30 (Spelaeomysis_bottazzii Stygiomysis_holthuisi )=57 )=8 ((Eucopia_unguiculata (Lophogaster_typicus Gnathophausia_ingens )=33 )=84 (Boreomysis_arctica (Neomysis_integer Praunus_flexuosus )=96 )=72 )=20 )=35 )=32 )=100 );
proc-;
