# Supplementary material for: A new morphological phylogeny of Malacostraca comparing the application of character dependencies and implied weighting
Source: Cladistics. 2025 Apr 4;41(3):283–303. doi: 10.1111/cla.12611 (PMC12065123; doi:10.1111/cla.12611)
Supplement: Supplementary file 1 — Appendix S1. The presented TNT script and R‐function, both with instructional and example files, as well as other supplementary material (e.g., matrix files, tree files, distance matrices). [file CLA-41-283-s001.zip › supplement/analyses and MPTs/without xlinks/TreeWithSupport_IW15.nex]

#NEXUS

begin trees ; 
tree tagged_tree = [&U] 
(Nebalia_bipes ,((Oratosquilla_oratoria ,(Amphionides_reynaudii ,((Procaris_hawaiana ,(Penaeus_vannamei ,Palaemon_vulgaris )61)79,(Bentheuphausia_amblyops ,(Meganyctiphanes_norvegica ,Euphausia_superba )98)85)42)47)17,(Anaspides_tasmaniae ,((((Bathynella_natans ,Tethysbaena_argentarii )33,(Spelaeogriphus_lepidops ,(Mictocaris_halope ,((((Trogloleleupia_leleupi ,(Hyperia_galba ,(Cryptorchestia_cavimana ,Hyalella_azteca )55)63)96,(Porcellio_scaber ,(Paramphisopus_palustris ,Asellus_aquaticus )61)96)49,(Hemilamprops_roseus ,(Diastylis_rathkei ,Leucon_nasica )29)99)28,(Thetispelecaris_remex ,(Tanais_dulongii ,Paradoxapseudes_bermudeus )95)40)36)32)54)30,(Spelaeomysis_bottazzii ,Stygiomysis_holthuisi )59)8,((Eucopia_unguiculata ,(Lophogaster_typicus ,Gnathophausia_ingens )33)85,(Boreomysis_arctica ,(Neomysis_integer ,Praunus_flexuosus )96)73)20)34)31)100);

end ; 
