# Supplementary material for: A new morphological phylogeny of Malacostraca comparing the application of character dependencies and implied weighting
Source: Cladistics. 2025 Apr 4;41(3):283–303. doi: 10.1111/cla.12611 (PMC12065123; doi:10.1111/cla.12611)
Supplement: Supplementary file 1 — Appendix S1. The presented TNT script and R‐function, both with instructional and example files, as well as other supplementary material (e.g., matrix files, tree files, distance matrices). [file CLA-41-283-s001.zip › supplement/analyses and MPTs/without xlinks/TreeWithSupport_IW2.nex]

#NEXUS

begin trees ; 
tree tagged_tree = [&U] 
(Nebalia_bipes ,(Oratosquilla_oratoria ,((Amphionides_reynaudii ,((Procaris_hawaiana ,(Penaeus_vannamei ,Palaemon_vulgaris )47)74,(Bentheuphausia_amblyops ,(Meganyctiphanes_norvegica ,Euphausia_superba )98)77)28)34,(Bathynella_natans ,Anaspides_tasmaniae ,(Tethysbaena_argentarii ,((Stygiomysis_holthuisi ,(Spelaeomysis_bottazzii ,((Eucopia_unguiculata ,(Lophogaster_typicus ,Gnathophausia_ingens )43)82,(Boreomysis_arctica ,(Neomysis_integer ,Praunus_flexuosus )96)78)23)48)43,(Spelaeogriphus_lepidops ,(Mictocaris_halope ,((((Hyperia_galba ,(Cryptorchestia_cavimana ,(Hyalella_azteca ,Trogloleleupia_leleupi )33)40)96,(Porcellio_scaber ,(Paramphisopus_palustris ,Asellus_aquaticus )64)87)44,(Hemilamprops_roseus ,(Diastylis_rathkei ,Leucon_nasica )28)99)17,(Thetispelecaris_remex ,(Tanais_dulongii ,Paradoxapseudes_bermudeus )96)42)25)18)49)31)56)27)44)100);

end ; 
