# Supplementary material for: A new morphological phylogeny of Malacostraca comparing the application of character dependencies and implied weighting
Source: Cladistics. 2025 Apr 4;41(3):283–303. doi: 10.1111/cla.12611 (PMC12065123; doi:10.1111/cla.12611)
Supplement: Supplementary file 1 — Appendix S1. The presented TNT script and R‐function, both with instructional and example files, as well as other supplementary material (e.g., matrix files, tree files, distance matrices). [file CLA-41-283-s001.zip › supplement/analyses and MPTs/without xlinks/TreeWithSupport_IW7.tre]

tread 'tree(s) from TNT, for data in D:\Markus Grams\PhD & PostDoc\Malacostraca Matrix\Session mit Ambrosio\Trees\Morphology only\BrowseKvalues-Script\NO_xlinks\MatrixNOxlinks.txt'
(Nebalia_bipes (Oratosquilla_oratoria ((Amphionides_reynaudii ((Procaris_hawaiana (Penaeus_vannamei Palaemon_vulgaris )=59 )=80 (Bentheuphausia_amblyops (Meganyctiphanes_norvegica Euphausia_superba )=98 )=84 )=41 )=44 (Bathynella_natans (Anaspides_tasmaniae (Tethysbaena_argentarii ((Stygiomysis_holthuisi (Spelaeomysis_bottazzii ((Gnathophausia_ingens (Lophogaster_typicus Eucopia_unguiculata )=43 )=85 (Boreomysis_arctica (Neomysis_integer Praunus_flexuosus )=97 )=75 )=23 )=30 )=58 (Spelaeogriphus_lepidops (Mictocaris_halope ((((Trogloleleupia_leleupi (Hyperia_galba (Cryptorchestia_cavimana Hyalella_azteca )=50 )=60 )=96 (Porcellio_scaber (Paramphisopus_palustris Asellus_aquaticus )=63 )=95 )=51 (Hemilamprops_roseus (Diastylis_rathkei Leucon_nasica )=28 )=100 )=25 (Thetispelecaris_remex (Tanais_dulongii Paradoxapseudes_bermudeus )=95 )=41 )=35 )=30 )=54 )=29 )=53 )=14 )=34 )=39 )=100 );
proc-;
