# Supplementary material for: A new morphological phylogeny of Malacostraca comparing the application of character dependencies and implied weighting
Source: Cladistics. 2025 Apr 4;41(3):283–303. doi: 10.1111/cla.12611 (PMC12065123; doi:10.1111/cla.12611)
Supplement: Supplementary file 1 — Appendix S1. The presented TNT script and R‐function, both with instructional and example files, as well as other supplementary material (e.g., matrix files, tree files, distance matrices). [file CLA-41-283-s001.zip › supplement/Matrix-files/MatrixNOxlinks.txt]

cost < ;
nstates num 16;
taxname=;
xread
'File output by Morphobank v3.0 (http://www.morphobank.org); 2024-11-21 08.47.07'
207 35

&[num]
Nebalia_bipes                      1111000000110114000-10110--011001101101010111000-010??12??100000---------?20?100001111111110?0210011011210-0?0---0--0101010-100010001100100000600000????10--0---0010111001??000--?1000-0-200110111--10100001000
Amphionides_reynaudii              111004100?1001[01][01]0[10]10?00-0--00-000-0111?011110000-[024]1[01]??11??102200---------????06500[01]111111100?0010011011210-1?101010-1001010-100??111??101020?3[43]1?2-?????1?1?1??1411??????1???????0?[12]00-0-????????0[01]-0??????????
Bathynella_natans                  0----020010-01320111001[01]10-?11000-010-1011110000-0?[-0]??11??110000---------????000001111111113?2-1000---123--2?100010--1?0---------?????-00----2101[01]1?????0---------1??0-??11???????0-00-0-20??????00-0[12]???0?????
Oratosquilla_oratoria              10?0031001111100101000100--0110010010-1010110000-310??0-01100000---------0???0111111000011170001001101111101010101111001010-100001111100100100600020011?110-10010010010011??011100122120-3011001200-00100000-00
Penaeus_vannamei                   1110041002101111001010100--11000100111001[01]1110110210??1200122200---------3301040221111111114?0010011121011113101010-1001010-100111111?00101002[43]202-0011111101111210------110011100120100-2010101101-020--000-00
Palaemon_vulgaris                  1110041012101100101010100--10-0010111100101??01101----1000102200---------000?045221111000004?001101101121111?10101101001010-10010111100010100[23][43]202-0????111011112110010011100111001[12]00-0-2010101[12]00-02100001000
Procaris_hawaiana                  11?0041012101100001010100--?110010011100101??01101----1001122[02]00---------330?040001111111111?0011010-41020-1?101010-10?100-------?????001?[01342]??[23][43]2?2-??????????????????????1??011100?200-0-001010??00-???????????
Anaspides_tasmaniae                0----110021011000011001010--110012000-1011110010-010011221110000---------032100000111111110510010011141021110101010-10010110110101101000108000600120011011111001101011000111110--1120110-011101112-0021000[01]1000
Bentheuphausia_amblyops            11?004100?100100001010100--?1100100111?0101??010-0100?10?1111100---------??20000001111111111?0010?1??11210-1?10101[01]-10?101?????1?000??001050?23212-?????11111011311001001010011110120120-00??0011?????????????0
Meganyctiphanes_norvegica          1110041002100100001010100--111001001110010110010-010011021110200---------00[12]0000000111111115100100110[12]1[02]1111?101010-1001011011111101??111050023212-0111?111110113110010000100110-012012???000001101-0210000??00
Euphausia_superba                  1110041002100100001010100--111001001110010110010-010??1021111200---------00[12]?000000111111115?00100110[12]1011110101010-100101101111110101111050?23212-?0110111110113110010??0??0110-0120120-0000001101-02100000-00
Tethysbaena_argentarii             1010111001100112010-0011110-110010011300100110110[024]10??11000---00---------010100000111111111[26]?2-1000---0----1010101101010---------0????-010A0100313-1????0---------1110-100??10114?0100-0-31????112-201100011101
Lophogaster_typicus                111003100210010000101110111?11100-11111010001000-4101012111112011111111111011000001111111111?0010010-31020-1?101010-10?10111111110010000104000500021111011111110011001011110111112??00-0-0???????1--00???01????
Eucopia_unguiculata                11?003100210012000101010111?11100-01111010001000-410??12??1??201111111111????011101111111111?0010?10-31020-1?101011010?1011???11?001?0001040?1400[01]2?????11111???011001?111??1111121200-0-0???????1--0????01????
Gnathophausia_ingens               11?001100210010000101110111?111011011110100010010411??121?1212011?1111111101100000111111111100010?10-31020-1010101101011011???11?0??00001?[01564F2]??[01]400???????111011100110?1??11101111121?00-0-2?????101--00???01????
Boreomysis_arctica                 111003100210010000101110110?11000-011100100?10010411??10110---01?11111111301100000111111111100010010-31020-1?101110-10?101?????1100100001050?04100??????11110---511001010110111130??00-0-3???????1--0????011?10
Neomysis_integer                   111003100210010000101010110?11000-011100100?10010411??10110---01010000111101?00000111111111100010010-00--0-1?101110-10110111111110010000105000410000????11110---6110010101101111301?00-0-310101101--00111011010
Praunus_flexuosus                  11100[23]100210010000101010110?11000-011100100?100104111110110---01110000111?01101000111111111100010010-01200-1?101110-101101111111000100001050?041002?111011110---6110010??1101111301200-0-311101101--00???011?10
Spelaeomysis_bottazzii             11100310020-01000011?010110?1100[01][-1]0111?0100?100104111013??0---01111111111???1030001111111111?0010010-41000-1?1010110101110-------?????0010503341?4-1????11101?????1??????1??1111221200-0-1???????1--0????01????
Stygiomysis_holthuisi              10?00310020-010[01]0011?01011[01]?11000-0110?0100?1000-410??13??0---01?10011110????033301111111111?0010010-41000-1?101010-101110-------?????00????????????????????????????????????101130?2?0-0-1?????????????????????
Cryptorchestia_cavimana            0----110030-00-2-00-1010111-0-0010100-010----?010411110-??101011010111100???10110010---------0110110-31020-2110000--000121100-10200000001031?1300021111010--100171101111011101113013?0-10[32]111010-2-0120--011100
Hyalella_azteca                    0----110030-00-2-[10]0-1010111-0-001[02]100-010----?010411??0-??111011010111100????0110010---------0110110-31020-2?0---10-00?121???????00000001031?1300021????10--10017110111101110111301300-102?????0-2-01????????00
Hyperia_galba                      0----1300?0-00-[04]-[20]0-1010111-110010100-010----0010111--0-0010101100011110024010000010---------0110110-31020-22100010-100121100-10200000001031?1300021????10--0---711010-10110?1113?1300-1021??010-2-0120--011?00
Trogloleleupia_leleupi             0----1100?0-0122010-1010110?0-0010100-010----?010410??0-??100010---------????0110010---------011000---0----220---10-00?0---------00000-01030?2200???????10--0---711000-?00??01113003?0-1???????0-????????????00
Spelaeogriphus_lepidops            101001100?1001000011?01[01]110-10000-000-10100110011410??0-?10---01?0111110011010000011111111[01]6?0210110-11210-10101011200?100-------0????00106001401021????0---------11011100101111400100-0-3?????1?2-1001111-????
Mictocaris_halope                  10100110011001220011?01[01]111-11000-000-?00----1011410??0-??0---01?01111100?101000001111111002?001000---0----20111011210?100-------0????0010B001201021????0---------1010-100101111400200-0-3?????1?2-1?????1-????
Thetispelecaris_remex              10?002100?10012201110011111-11010-000-1?0----001?410??0-?10---01?101111101101030001111111102?031000---0----20120011110?0---------?????-0????????????????????????????????????1????1?010-103???????2-1???????????
Diastylis_rathkei                  10100310030-01220[20]0-0?10110-0-001110121010211001140-1-0-110---011011111002101033001101111101?2-0-010-11210-20120011210?1311????03000000011C002310001????10--0---80100101001011114?0200-10211?01102-1101111-100?
Hemilamprops_roseus                10100310030-01230[20]0-0010111-0-001110121010211001140-?-0-??0---01101111100???103300110111110[15]?1-0-010-11210-2?120011210?131???????0??000011C002310001111010--0---80100??10010??????02?0-[01][-0][012]11?01102-11????1-1?0?
Leucon_nasica                      10100320030-01330[20]0-0?10110-0-001110121010211001140-?-0-110---01101111100[012]10103300110111110[15]?2-0-010-11210-2?1100112-0?0---------0??00-011C002310001111010--0---80100??1001011114?0-?0-10211101102-110???1-1?0?
Tanais_dulongii                    10100240000-00-3-10-1010110-0-0111100-1010111001140-1-0-[01]10---011000001001[14]01027001110000002?1-10010-11210-2011000---001111011100000000010D022300021010-10--100171111101001011114?0-10-112011001[01]2-11[01]1111-0-11
Paradoxapseudes_bermudeus          101002200010012201111010111-110111000-1?10011001140-?-0-010---01101111100[013][13]01020001111000002?0010010-01200-201200112-0?111?????0?000000010E022400021????10--0---711110-10010??114?0-10-112011001[01]2-11[01]1111-0-11
Paramphisopus_palustris            0----120030-00-2-00-1010110-11000-000-10101001011410??0-010---01101111000[02]10?0100010---------0010110-11111120100010--0?121?????0?10000001091?26000212???10--10018010010100011111420-10-0-3???????2-1?????1-11??
Porcellio_scaber                   0----122001000-4-10-1010111-0-000-100-101010000111----0-010---1110111110030010000010---------0010?10-11211120100010--0?12110???00100000010F1?3600021201010--1001801111010001?1114?0-00-11311101102-1101111-1211
Asellus_aquaticus                  0----152000-00-1-00-1010111-11000-000-10101001011410100-010---0110111100030010100010---------0010110-11111120100010--0?121100-100?0?0000107103[56]0?0212010110-100180100101000101114?0-10-10310101102-1101111-1111

;


cnames
{ 0 Carapace absent present;
{ 1 [0(1)]_Carapace,_extent short_carapace,_covering_a_maximum_of_four_of_the_anteriormost_thoracomeres well-developed,_covering_five_up_to_all_thoracomeres;
{ 2 [0(1)]_Carapace,_cuticle,_internal_layer solid_and_undifferentiated_from_other_carapace_cuticle_(unable_to_perform_gas_exchange) thin_(enabling_gas_exchange_with_underlying_hemolymph_channels);
{ 3 [0(1)]_Carapace,_adductor_muscles absent present;
{ 4 [0(1)]_Carapace_(in_females),_forming_dorsal_brood_pouch_for_keeping_the_eggs absent present;
{ 5 Thorax,_thoracomeres_confluent_(at_least_dorsally)_with_head_and_(if_present)_carapace_(forming_the_cephalothorax),_number 0 1 2 3-4 5-8;
{ 6 Pleon,_number_of_free_segments seven six five_(6th_pleomere_confluent_with_telson,_forming_a_pleotelson) four_(5th_&_6th_segment_confluent),_but_separate_from_telson four_(posterior_pleomeres_entirely_confluent_with_telson,_forming_a_pleotelson) three_or_less_(posterior_pleomeres_entirely_confluent_with_telson,_forming_a_pleotelson);
{ 7 Pleon,_anterior_pleomeres,_size_relative_to_posteriorly_following_pleomere(s) first_pleomere_fully_developed,_of_similar_(or_greater)_size only_first_pleomere_smaller first_2_or_more_pleomeres_reduced_in_size;
{ 8 Pleon,_second_segment,_pleura not_overlapping_other_pleura,_or_only_those_of_the_third_pleomere,_or_pleura_absent overlapping_those_of_the_first_and_third_pleomere;
{ 9 Pleon,_musculature,_enabled_motion_(escape_reaction) not_capable_of_caridoid_escape_response precaridoid,_enabling_180°_turn_escape_response with_diagonal_muscles_crossing_pleonite_boundaries,_enabling_caridoid_reverse_escape_response reverse_flip,_sudden_straightening_of_the_flexed_pleon,_resulting_in_a_jump;
{ 10 Rostrum absent present;
{ 11 [10(1)]_Rostrum,_connection_to_head fused_to_head hinged_to_head;
{ 12 Antennula,_basal_article,_statocyst absent present;
{ 13 Antennula,_inner_ramus absent present;
{ 14 [13(1)]_Antennula,_inner_ramus,_number_of_articles multiarticulate_(more_than_20) 10-20 2-9 1_(as_a_scale);
{ 15 Antennula,_outer_ramus,_number_of_articles multiarticulate_(more_than_20_articles) 10-20 4-9 2-3 1_(as_a_scale_or_otherwise_reduced);
{ 16 [13(1)]_Antennula,_inner_ramus,_third_antennnula_ramus_(as_offbranch_of_the_inner_ramus) absent present;
{ 17 Antenna,_inner_ramus,_number_of_articles 11_or_more 5-10 1-4;
{ 18 Antenna,_outer_ramus absent present;
{ 19 [18(1)]_Antenna,_outer_ramus,_scale_(scaphocerite),_length_relative_to_first_two_articles_of_the_inner_ramus as_long_or_longer shorter;
{ 20 Antenna,_antennal_gland absent present;
{ 21 Labrum,_posterior_tooth absent present;
{ 22 Mandible,_gnathal_edge,_incisor_process absent present;
{ 23 [22(1)]_Mandible,_gnathal_edge,_incisor_process,_shape stout_and_tooth-like thin_and_blade-like_or_rudimentary;
{ 24 Mandible_(adult),_gnathal_edge,_spine_row_(i.e._field_of_setae)_between_the_incisor_and_molar_process absent present;
{ 25 [24(1)]_Mandible_(adult),_gnathal_edge,_spine_row,_lacinia_mobilis_(on_at_least_one_mandible) absent present;
{ 26 [25(1)]_Mandible_(adult),_lacinia_mobilis,_distribution on_left_and_right_mandible only_on_left_mandible;
{ 27 [181(0/1)]_Mandible,_lacinia_mobilis_in_larval_stages absent present;
{ 28 Mandible,_palp absent present;
{ 29 [28(1)]_Mandible,_palp,_podomeres,_number 1-2 3-4;
{ 30 Paragnath,_left-right_symmatry symmetrical asymmetrical;
{ 31 Paragnath,_distal_process_(palp) absent present;
{ 32 Maxillula,_palp absent present;
{ 33 [32(1)]_Maxillula,_palp,_form elongate,_produced_in_distal_direction elongate,_reflexed_in_proximal_direction rounded,_non-elongate_(vestigial);
{ 34 Maxilla,_endite_lobes,_number three_or_more two_or_less;
{ 35 Maxilla,_palp absent present;
{ 36 Maxilla,_exopod absent present;
{ 37 [36(1)]_Maxilla,_exopod,_form elongate,_projecting_distally,_marginally_carrying_a_row_of_plumose_setae platelike,_projecting_distally_as_well_as_proximally_beyond_its_lateral_attachment,_marginally_carrying_a_row_of_plumose_setae simple_lateral_non-setose_lobe,_broad_without_proximal_or_distal_projection_beyond_its_lateral_attachment vestigial_laterodistal_projection;
{ 38 Maxilla,_maxillary_gland absent present;
{ 39 Thoracopod_1,_coxa,_configuration left_and_right_leg_separate left_and_right_leg_fused_in_midline;
{ 40 Thoracopod_1,_coxa,_epipod(s) absent present;
{ 41 [40(1)]_Thoracopod_1,_coxa,_epipod(s),_number 1 2_or_more;
{ 42 [40(1)]_Thoracopod_1,_coxa,_epipod(s),_form bailer simple_plate_or_tube composed_of_a_distally_projecting_lanceolate_siphonal_branch_and_a_proximally_projecting_bailer_carrying_a_branched_gill;
{ 43 [40(1)]_Thoracopod_1,_coxa,_epipod(s),_respiratory_function non-respiratory_(absent) respiratory_(present);
{ 44 [40(1)]_Thoracopod_1,_coxa,_epipod(s),_ventilatory_function non-ventilatory_(absent) ventilatory_(through_rotating_or_oscillating_movement)_(present);
{ 45 Thoracopod_1,_coxa,_posteriorly_directed_plate_(in_females_only) absent present;
{ 46 Thoracopod_1,_coxa,_endite(s) absent present;
{ 47 Thoracopod_1,_basis,_endite(s) absent present;
{ 48 [47(1)]_Thoracopod_1,_basis,_endite(s),_coupling_hooks absent present;
{ 49 Thoracopod_1,_endopod,_form pediform,_similar_to_posterior_thoracopods vestigial_(no_clear_podomere_differentiation) flagella-like cleaning_leg,_slender_(compared_to_posterior_thoracopods)_and_elongated,_with_tiny_subchelate_dactylus_and_distal_tuft_of_setae claw-like,_curved_mediad_(unguiped);
{ 50 Thoracopod_1,_endopod,_ischium absent present;
{ 51 [50(1)]_Thoracopod_1,_ischium,_endite(s) absent present;
{ 52 Thoracopod_1,_basis-merus_musculature absent present;
{ 53 [50(1)]_Thoracopod_1,_ischium-merus_musculature absent present;
{ 54 Thoracopod_1,_exopod absent present;
{ 55 [54(1)]_Thoracopod_1,_exopod,_form styliform,_flagellate_(more_than_4_articles),_feathered with_few_(up_to_4)_articles,_feathered elongate_lamellar roundish_plate vestigial;
{ 56 Thoracopods_2-8,_coxa,_form closed_ring-like_structure open_half-ring_(at_least_in_males) composed_of_two_or_more_solid_pieces,_only_loosely_connected_by_membrane;
{ 57 Thoracopod_2-8,_coxa,_posterior_invagination absent present_(at_least_on_some_thoracopods);
{ 58 Thoracopods_2-8,_coxa,_epipods_(including_pleurobranchiae) absent present_(at_least_on_some_thoracopods);
{ 59 [58(1)]_Thoracopods_2-8,_coxa,_epipods,_maximum_number_per_leg one two_(often_two_branches,_developing_from_one_anlage) more_than_two_epipodites_(including_arthrobranchiae_and_pleurobranchiae,_or_in_another_way);
{ 60 [58(1)]_Thoracopods_2-8,_coxa,_epipods,_position only_lateral_on_coxa_or_membrane at_least_one_branch_carried_under_the_thorax at_least_one_branch_on_body_wall_(as_pleurobranch);
{ 61 [58(1)]_Thoracopods_2-8,_coxa,_epipods,_form simple_plate_or_tube branched_gill_arising_from_a_simple_plate branched_gill;
{ 62 Thoracopods,_coxa,_coxal_plates absent present;
{ 63 Thoracopods_2-8,_coxa,_oostegites_(in_females,_forming_a_marsupium_for_brood_care) absent present_(at_least_on_some_thoracopods);
{ 64 [63(1)]_Oostegites,_presence_during_life_history permanently_present_after_becoming_sexually_mature reduction_after_every_brood_or_breeding_season;
{ 65 [63(1)]_Oostegites,_marginal_setae absent present;
{ 66 [63(1)]_Thoracopod_2,_oostegite absent present;
{ 67 [63(1)]_Thoracopod_3,_oostegite absent present;
{ 68 [63(1)]_Thoracopod_4,_oostegite absent present;
{ 69 [63(1)]_Thoracopod_5,_oostegite absent present;
{ 70 [63(1)]_Thoracopod_6,_oostegite absent present;
{ 71 [63(1)]_Thoracopod_7,_oostegite absent present;
{ 72 [63(1)]_Thoracopod_8,_oostegite absent present;
{ 73 Thoracopods_2-8,_articulation_between_thorax_and_coxa,_orientation_relative_to_body_axis transverse_(lateral-medial_axis) sagittal_(anterior-posterior_axis) coxa_immobilized intermediate_between_transverse_and_sagittal_(posteromedial_to_anterolateral) intermediate_between_transverse_and_sagittal_(posterolateral_to_anteromedial);
{ 74 Thoracopods_2-8,_articulation_between_coxa_and_basis,_type bicondylar,_allowing_mostly_abduction_/_adduction monocondylar,_motion_in_different_directions_is_possible not_articulated,_or_coxa_and_basis_otherwise_fused bicondylar,_axis_intermediate_between_transverse_and_sagittal_(posterolateral_to_anteromedial) bicondylar,_allowing_mostly_promotion_/_remotion;
{ 75 Thoracopods_2-8,_basis,_configuration undivided divided_into_proximal_anterior_triangle_and_distal_basis_(forming_an_intrabasal_articulation) divided_into_proximal_lateral_half-ring_and_distal_basis_(at_least_on_some_thoracopods,_forming_an_intrabasal_articulation);
{ 76 Thoracopods_2-8,_endopod,_extrinsic_musculature absent present;
{ 77 Thoracopods,_endopods,_median_setae_forming_brood_pouch_(in_females) absent present;
{ 78 Thoracopod_2,_endopod,_form pediform,_similar_to_posterior_thoracopods subchelate chelate slightly_claw-like,_with_distinctly_medially_facing_dactylus maxilliped_(curved_medially,_with_lateral_surface_of_propodus_and_dactylus_facing_medially,_forming_a_broad_and_setose_brush-like_structure) pediform,_but_with_only_3-4_podomeres vestigial_(no_clear_podomere_differentiation) long_and_slender,_with_terminal_spinning_pore_in_dactylus;
{ 79 Thoracopod_3,_endopod,_form pediform,_similar_to_posterior_thoracopods subchelate chelate slightly_claw-like,_with_distinctly_medially_facing_dactylus maxilliped_(curved_medially,_with_lateral_surface_of_propodus_and_dactylus_facing_medially,_forming_a_broad_and_setose_brush-like_structure) pediform,_but_with_only_3-4_podomeres vestigial_(no_clear_podomere_differentiation) long_and_slender,_with_terminal_spinning_pore_in_dactylus;
{ 80 Thoracopod_4,_endopod,_form pediform,_similar_to_posterior_thoracopods subchelate_(raptorial_leg) chelate slightly_claw-like,_with_distinctly_medially_facing_dactylus;
{ 81 Thoracopod_5,_endopod,_form pediform,_similar_to_posterior_thoracopods subchelate_(raptorial_leg) chelate;
{ 82 Thoracopod_8,_endopod absent present;
{ 83 Thoracopods_2-8,_exopods absent present_(at_least_on_some_thoracopods,_even_if_vestigial);
{ 84 [83(1)]_Thoracopod_2,_exopod absent present;
{ 85 [83(1)]_Thoracopod_3,_exopod absent present;
{ 86 [83(1)]_Thoracopod_4,_exopod absent present;
{ 87 [83(1)]_Thoracopod_5,_exopod absent present;
{ 88 [83(1)]_Thoracopod_6,_exopod absent present;
{ 89 [83(1)]_Thoracopod_7,_exopod absent present;
{ 90 [83(1)]_Thoracopod_8,_exopod absent present;
{ 91 [83(1)]_Thoracopods_2-8,_exopods,_form,_pattern_(of_those_present) all_elongate_lamellar all_styliform,_flagellate,_feathered all_with_only_few_(up_to_4)_articles,_distally_feathered most_with_few_(up_to_4)_articles,_posterior_ones_vestigial most_lamellar,_anterior_ones_flagellate most_flagellate,_posterior_ones_lamellar anterior_ones_with_few_(up_to_4)_articles,_posterior_ones_lamellar all_two-segmented,_distally_setose,_rotated_medially,_ambulatory;
{ 92 [83(1)]_Thoracopods_2-8,_exopods,_posterior_sclerite_as_proximal_articulation_with_basis absent present_(at_least_in_some_thoracopods);
{ 93 Pleopods_1-5,_distribution_pattern all_five_pairs_(1-5)_present only_first_three_pairs_(1-3)_present only_first_or_first_two_(1-2)_pair(s)_present;
{ 94 [93(0)]_Pleopods_4_and_5,_form_compared_to_pleopods_1-3 similar differentiated_(uropods) 4th_pair_similar_to_anterior_3_pairs,_5th_pair_vestigial uniramous_and_unisegmented,_differing_from_further_reduced_anterior_three_pairs;
{ 95 Pleopods_1-5_in_females_(at_least_on_some_pleomeres) absent present;
{ 96 [95(1)]_Pleopods_1-5_(in_females),_oosetae_(for_egg_attachment_through_funiculus_of_cement_like_egg_shell) absent present_(at_least_on_some_pleopods);
{ 97 Pleopods_1-5,_protopod,_coupling_hooks_(retinaculae) absent present_(at_least_on_some_pleopods);
{ 98 Pleopods_1-5,_endopods absent present_(at_least_on_some_pleopods);
{ 99 [98(1)]_Pleopods_1-5,_endopods,_coupling_structures absent present_(at_least_on_some_pleopods);
{ 100 [95(1)+99(1)]_Pleopods_1-5,_endopods,_coupling_structures,_sexual_distribution in_both_sexes_(at_least_on_some_pleopods) only_in_males;
{ 101 [98(1)]_Pleopods_1-5,_endopods,_form_(of_most) styliform broad,_flattened flattened,_multiarticulate flagellate,_multiarticulate vestigial;
{ 102 Pleopods_1-5,_exopods absent present_(at_least_on_some_pleopods);
{ 103 [102(1)]_Pleopods_1-5,_exopods,_number_of_articles 3_or_more 2 1;
{ 104 [102(1)]_Pleopods_1-5,_exopods,_form_(of_most) styliform broad,_flattened flagellate,_multiarticulate vestigial;
{ 105 [98(1)]_Pleopod_1_(in_males),_endopod,_modification_for_sperm_transfer_(forming_a_petasma_together_with_the_second_pleopod) none_or_only_minor_modifications_(absent) modified_(present);
{ 106 [102(1)+105(1)]_Pleopod_2_(in_males),_petasma,_part_involved exopod endopod_(with_different_modifications_than_on_pleopod_1);
{ 107 Pleopod_6,_form_and_orientation smaller_than_more_anterior_pleopods,_far_from_the_telson,_not_forming_a_tail_fan paddle-like,_forming_a_tail_fan_together_with_the_telson_(uropods) oriented_posteriorly_close_to_telson_but_not_forming_a_tail_fan_(uropods);
{ 108 Uropod,_protopod,_articulation_axis_(relative_to_body) dorsal-ventral_axis_(allows_medial-lateral_movement_in_a_horizontal_plane) medial-lateral_axis_(allows_dorsal-ventral_movement_in_a_vertical_plane) not_articulated_(protopod_fixed) no_definitive_axis_present,_allowing_a_variety_of_motions;
{ 109 Uropod,_endopod absent present;
{ 110 [109(1)]_Uropod,_endopod,_number_of_podomeres 1 2 3_or_more;
{ 111 [109(1)]_Uropod,_endopod,_form rod-_or_spine-like flattened;
{ 112 [109(1)]_Uropod,_endopod,_statocyst absent present;
{ 113 Uropod,_exopod absent present;
{ 114 [113(1)]_Uropod,_exopod,_number_of_podomeres 1 2_or_more;
{ 115 [114(1)]_Uropod,_exopod,_proximal_podomere,_length_relative_to_next_distal_podomere longer about_equal shorter;
{ 116 [6(0/1/3)]_Telson,_form_(in_transversal_section) round dorsoventrally_flattened;
{ 117 Telson,_furca absent present;
{ 118 natatory_appendages_(thoracopodal_exopods_and/or_pleopods),_metachronal_beating_pattern_(left-right-symmetry) in_phase with_phase_shift_(antiphase);
{ 119 Compound_eye,_eye_lobe absent present;
{ 120 [119(1)]_Compound_eye,_eye_lobe,_form pedunculate separated_from_head_capsule,_no_eye_stalk sessile,_as_separated_eyes sessile,_merged_on_midline;
{ 121 [119(1)]_Compound_eye,_eye_lobe,_ommatidia absent present;
{ 122 [121(1)]_Ommatidia,_crystalline_cone,_composition tetrapartite bipartite;
{ 123 [121(1)]_Ommatidia,_bipartite_crystalline_cone,_form completely_round_in_transverse_sections,_without_any_extensions with_two_lateral_extensions_(in_transverse_sections_button-like),_formed_by_one_cone_cell_each;
{ 124 [121(1)]_Ommatidia,_crystalline_cone_cell,_processes absent present;
{ 125 [124(1)]_Ommatidia,_crystalline_cone_cell,_processes,_number 4 2_(only_the_two_accessory_cone_cell_processes_are_present,_the_processes_of_the_two_main_cone_cells_are_missing;
{ 126 [121(1)]_Ommatidia,_cone_cell,_nuclei,_position all_four_lying_in_one_plane_on_top_of_the_cone nuclei_of_the_accessory_cone_cells_distally_displaced;
{ 127 [121(1)]_Ommatidia,_clear_zone no_clear_zone_between_crystalline_cone_and_rhabdom_(apposition_eye) clear_zone_formed_by_retinular_cells_and/or_distal_pigment_cells,_cone_and_rhabdom_not_in_direct_contact_(superposition_eye);
{ 128 [121(1)]_Ommatidia,_retinular_cells,_number 8 7 5 3;
{ 129 Nauplius_eye_(s._str.)_of_adult absent present;
{ 130 Dorsal_frontal_organ absent present;
{ 131 Ventral_frontal_organ absent present;
{ 132 Sensory_dorsal_organ absent present;
{ 133 Posterior_sensory_dorsal_organ absent present;
{ 134 [119(1)]_Eye_lobe,_photophore absent present;
{ 135 Photophores_in_second_&_seventh_thoracopodal_coxa_and_first_to_fourth_pleonal_sternite absent present;
{ 136 Heart,_ostia absent present;
{ 137 [136(1)]_Heart,_ostia,_shape shallow_(sometimes_almost_flat)_trench,_most_of_the_valve_visible_from_outside origin_of_ostial_valves_extruded,_V-shaped_trench_of_medium_depth;
{ 138 [136(1)]_Heart,_ostia,_distribution_pattern (at_least_in_part)_segmental_row_of_at_least_6_ostia five_pairs:_two_pairs_dorsally,_two_pairs_laterally_and_one_pair_lateroventrally three_pairs:_one_anterior_dorsolaterally,_one_central_ventrolaterally,_one_posterior_dorsolaterally three_pairs,_situated_in_Th3,_Th4_and_Th5 three_pairs:_one_situated_anteriorly,_two_pairs_situated_in_close_vicinity_one_directly_above_the_other,_halfway_between_the_two_ends_of_the_heart two_pairs_in_close_vicinity,_separated_by_connective_tissue_membrane,_situated_halfway_between_the_two_ends_of_the_heart two_pairs:_one_pair_at_transition_Th5_to_Th6,_one_pair_at_transition_Th7_to_Th8 two_pairs,_situated_in_Th7_and_Th8 two_pairs,_situated_in_Th1_and_Th3 two_pairs:_one_situated_in_the_posterior_half_of_the_thorax,_one_in_the_anterior_half_of_the_pleon one_pair_in_Th1 one_pair_in_Th2 one_distinct,_large_pair_in_Th4 one_pair_in_Th5 paired_or_unpaired_ostium_in_Th4_and_one_pair_of_ostia_in_Th5 one_pair_in_posterior_third_of_the_thorax;
{ 139 [136(1)]_Heart,_ostia,_position_of_paired_ostia_in_relation_to_each_other opposite diagonally_shifted;
{ 140 [136(1)]_Heart,_paired_ostia,_normal_vector,_angle_in_relation_to_longitudinal_axis orthogonal pointing_in_a_posterior_direction_on_both_sides pointing_in_an_anterior_direction_on_one_side_and_a_posterior_direction_on_the_other_side some_pointing_in_a_posterior_direction_on_both_sides,_others_orthogonal;
{ 141 Heart,_extent,_anterior_border in_thoracomere_1_(Th1) Th2 between_Th3_and_Th4 between_Th5_and_Th6;
{ 142 Heart,_extent,_posterior_border Th2 Th4 Th5 between_Th6_and_Th7 Th8 Pleomere_1_(Plm1) posterior_in_pleon_(Plm4_or_Plm5);
{ 143 Heart,_general_shape tube-like fusiform roughly_spherical dumbbell_shaped;
{ 144 Heart,_attachment_to_dorsal_diaphragm directly via_suspending_tissue;
{ 145 Heart,_myocard,_cardiomyocytes,_arrangement single_layer_of_semicircular_cells two_distinct_layers_of_semicircular_cells meshwork_without_dominant_orientation_and_bundles_running_across_the_lumen meridional_with_dorsal_and_ventral_knots single_layer_of_semicircular_cells_in_parallel_in_anterior_and_posterior_region,_meridional_with_dorsal_and_ventral_knots_in_middle_region;
{ 146 [145(0/1)]_Heart,_myocard,_cardiomyocytes,_semicircular_cells,_circumvolution without_helical_shift partly_with_and_partly_without_helical_shift with_helical_shift;
{ 147 Heart,_myocard,_cardiomyocytes,_distance_between_contractile_parts_of_neighboring_cardiomyocytes directly_adjoining with_space_between;
{ 148 Heart,_ultrastructure,_T_tubules,_location_relative_to_sarcomere_striation at_Z_level at_Z_and_H_level at_Z_and_AI_level;
{ 149 Heart,_ultrastructure,_couplings,_location_relative_to_sarcomere_striation at_AI_level at_H_level;
{ 150 Heart,_ultrastructure,_M_line absent present;
{ 151 [150(1)]_Heart,_ultrastructure,_M_line,_form distinct diffuse;
{ 152 Cardiac_arteries absent present;
{ 153 [152(1)]_Cardiac_arteries,_ventral_vessel_system_(connected_to_dorsal_vessel_through_medial_branches_of_some_lateral_cardiac_arteries_or_through_a_single_artery) absent present;
{ 154 [153(1)]_Ventral_vessel_system,_connection_to_heart through_series_of_paired_medial_branches_of_some_lateral_cardiac_arteries through_(mostly_unpaired)_cardiac_artery_(descending_artery),_(usually)_in_the_seventh_or_eighth_thoracic_segment;
{ 155 [154(1)]_Descending_artery,_splitting below_ventral_nerve_cord above_ventral_nerve_cord;
{ 156 [152(1)]_Cardiac_arteries,_pair_of_anterior_lateral_arteries_(ALAs) absent present;
{ 157 [156(1)]_Cardiac_arteries,_anterior_lateral_arteries_(ALA),_supply_of_first_antennae absent present;
{ 158 [156(1)]_Cardiac_arteries,_anterior_lateral_arteries_(ALA),_supply_of_second_antennae absent present;
{ 159 [156(1)]_Cardiac_arteries,_anterior_lateral_arteries_(ALA),_supply_of_mandibles absent present;
{ 160 [152(1)]_Cardiac_arteries_(other_than_ALA_and_descending_artery),_distribution_pattern segmental one_pair_anteriorly_+_one_pair_in_the_middle_part_of_the_heart_+_five_pairs_posteriorly two_pairs_anteriorly two_pairs_anteriorly_+_two_pairs_posteriorly one_pair_anteriorly_+_one_pair_posteriorly one_pair_+_three_unpaired four_ventral_pairs_in_anterior_half_of_the_heart three_pairs_in_adjacent_thoracic_segments five_pairs_in_same_or_adjacent_segments:_first_pair_running_anteriorly_+_three_pairs_running_ventrally_+_last_pair_running_posteriorly;
{ 161 [152(1)]_Cardiac_arteries_(other_than_ALA_and_descending_artery),_destination thoracopods_or_pleopods visceral;
{ 162 Anterior_aorta absent present;
{ 163 [162(1)]_Anterior_aorta,_lateral_stomach_arteries absent present;
{ 164 [162(1)]_Anterior_aorta,_pericerebral_ring absent present;
{ 165 [162(1)]_Anterior_aorta,_optical_arteries absent present;
{ 166 [165(1)]_Anterior_aorta,_optical_arteries,_pattern common_trunk_/_split_aorta pair_of_arteries;
{ 167 [162(1)]_Anterior_aorta,_myoarterial_formation_a_(internalization_of_oesophageal_dilator_muscles_m103_and_m104_into_anterior_aorta) not_internalized_(absent) internalized_(present);
{ 168 [162(1)]_Anterior_aorta,_myoarterial_formation_b_(internalization_of_musculi_occuli_basales_posteriores_(mobp)_into_anterior_aorta) not_internalized_(absent) internalized_(present);
{ 169 Posterior_aorta absent present;
{ 170 Thoracal_podo-pericardial_sinuses absent present;
{ 171 Pleonal_podo-pericaridal_sinuses absent present;
{ 172 Foregut,_Superomedianum_(unpaired) absent present;
{ 173 Foregut,_Inferomedianum_anterius_(midventral_cardic_ridge) absent present;
{ 174 Foregut,_Inferomedianum_posterius_(midventral_pyloric_ridge) absent present;
{ 175 [174(1)]_Foregut,_Inferomedianum_posterius,_secondary_filter_grooves absent present;
{ 176 [175(1)]_Foregut,_Inferomedianum_posterius,_secondary_filter_grooves,_number_per_side more_than_10 4-10 3 2 1;
{ 177 Foregut,_anterior_(cardiac)_section,_extent_compared_to_posterior_(pyloric)_section larger of_similar_dimension smaller;
{ 178 Midgut,_dorsal_caeca absent present;
{ 179 [6(0/1/3)]_Endgut,_anus,_position terminal_on_telson sub-terminal_on_telson proximoventral_on_telson on_pleomere_6;
{ 180 Thoracomere_6_(in_females),_oopores,_position on_coxa adjacent_to_coxae medial_on_sternite;
{ 181 Thoracomeres_6-8,_sternum_in_female_compared_to_male no_or_only_minor_modifications modified_(thelycum);
{ 182 [181(1)]_Thoracomere_6-8,_sternum_in_females,_thelycum,_form_and_position superficial_modifications_on_at_least_thoracomere_8,_possibly_also_including_Th7_or_even_Th6 spermatheca_(enclosed_sperm_storage_structure)_on_thoracomere_8 spermatheca_on_thoracomere_6;
{ 183 Thoracomere_8_(in_males),_gonopores,_position on_coxa medially_placed_on_sternite_(coxal_projection_not_differentiated);
{ 184 [183(1)]_Thoracomere_8_(in_males),_gonopores_on_sternite,_configuration as_separate_structures merged_into_single_structure;
{ 185 Thoracomere_8_(in_males),_gonopores,_form simple_slot-like_openings simple_openings_flanked_by_two_lobes_(anterior_and_posterior) short_papillae_or_cones elongated_into_tubular_penes;
{ 186 Sperm,_body_form compact,_rounded elongate;
{ 187 Sperm,_acrosome absent present;
{ 188 Sperm,_nuclear_membrane absent_(chromatine_diffuse) present;
{ 189 Sperm,_microtubular_arms_or_spikes absent present;
{ 190 Sperm,_cross_striated_perforatorium_(pseudoflagellum) absent present;
{ 191 Sperm,_transfer without_spermatophore via_spermatophore;
{ 192 [191(1)]_Spermatophore,_formation protein_cap_on_acrosomes_of_sperm_bundle secretion_surrounding_sperm sperm_cord;
{ 193 Post-hatching_development hatching_at_a_free_living_larval_stage pseudodirect_development_(non-free-living_post-hatching_stage(s)) direct_development;
{ 194 [193(0)]_Post-hatching_development,_larval_stage_as_free_living_nauplius absent present;
{ 195 [193(2)]_Post-hatching_development,_direct_development,_thoracic_appendages_in_hatchling,_number 8 7_(Manca_stage) 5_or_6;
{ 196 Appendages,_order_of_development advanced_development_of_anterior_head_appendages continuous_anteroposterior_decrease_in_the_degree_of_appendage_formation;
{ 197 Embryonic_development,_Cleavage meroblastic_(superficial) mixed holoblastic_(total);
{ 198 Embryonic_development,_Ectoteloblasts absent present;
{ 199 [198(1)]_Embryonic_development,_Ectoteloblasts,_number 19 variable;
{ 200 [198(1)]_Ectoteloblasts,_arrangement forming_a_ring_around_the_caudal_papilla_(giving_rise_to_embryonic_ventral_and_dorsal_material) forming_a_transverse_row_(only_the_ventral_side_of_the_embryo_is_formed_by_ectoteloblasts_and_the_dorsal_side_is_closed_much_later_in_development);
{ 201 Early_embryo_(nauplius_larva),_position_of_posterior_body flexed_ventrad flexed_dorsad;
{ 202 [201(0)]_Ventrally_flexed_embryo,_yolk_in_posterior_part absent present;
{ 203 Embryonic_dorsal_organ absent present;
{ 204 [203(1)]_Embryonic_dorsal_organ,_shape simple_layer cup_shaped belt_shaped_single-layer;
{ 205 Embryonic_transient_paired_lateral_organs absent present;
{ 206 Midgut,_formation by_entoderm at_the_border_between_stomodaeum_and_proctodaeum;
;


ccode  - 0.206;


;
proc/;
