# Supplementary material for: A new morphological phylogeny of Malacostraca comparing the application of character dependencies and implied weighting
Source: Cladistics. 2025 Apr 4;41(3):283–303. doi: 10.1111/cla.12611 (PMC12065123; doi:10.1111/cla.12611)
Supplement: Supplementary file 1 — Appendix S1. The presented TNT script and R‐function, both with instructional and example files, as well as other supplementary material (e.g., matrix files, tree files, distance matrices). [file CLA-41-283-s001.zip › supplement/Matrix-files/Matrix_xlinks.txt]

macro=;
cost < ; 
mxram 800;
xlinks=9;
nstates num 32;
taxname=;
xread
'File output by Morphobank v3.0 (http://www.morphobank.org); 2024-11-21 08.47.07'
207 35

&[num]
Nebalia_bipes                      1111000000110114000-10110--011001101101010111000-010??12??100000---------?20?100001111111110?0210011011210-0?0---0--0101010-100010001100100000600000????10--0---0010111001??000--?1000-0-200110111--10100001000
Amphionides_reynaudii              111004100?1001[01][01]0[10]10?00-0--00-000-0111?011110000-[024]1[01]??11??102200---------????06500[01]111111100?0010011011210-1?101010-1001010-100??111??101020?3[43]1?2-?????1?1?1??1411??????1???????0?[12]00-0-????????0[01]-0??????????
Bathynella_natans                  0----020010-01320111001[01]10-?11000-010-1011110000-0?[-0]??11??110000---------????000001111111113?2-1000---123--2?100010--1?0---------?????-00----2101[01]1?????0---------1??0-??11???????0-00-0-20??????00-0[12]???0?????
Oratosquilla_oratoria              10?0031001111100101000100--0110010010-1010110000-310??0-01100000---------0???0111111000011170001001101111101010101111001010-100001111100100100600020011?110-10010010010011??011100122120-3011001200-00100000-00
Penaeus_vannamei                   1110041002101111001010100--11000100111001[01]1110110210??1200122200---------3301040221111111114?0010011121011113101010-1001010-100111111?00101002[43]202-0011111101111210------110011100120100-2010101101-020--000-00
Palaemon_vulgaris                  1110041012101100101010100--10-0010111100101??01101----1000102200---------000?045221111000004?001101101121111?10101101001010-10010111100010100[23][43]202-0????111011112110010011100111001[12]00-0-2010101[12]00-02100001000
Procaris_hawaiana                  11?0041012101100001010100--?110010011100101??01101----1001122[02]00---------330?040001111111111?0011010-41020-1?101010-10?100-------?????001?[01342]??[23][43]2?2-??????????????????????1??011100?200-0-001010??00-???????????
Anaspides_tasmaniae                0----110021011000011001010--110012000-1011110010-010011221110000---------032100000111111110510010011141021110101010-10010110110101101000108000600120011011111001101011000111110--1120110-011101112-0021000[01]1000
Bentheuphausia_amblyops            11?004100?100100001010100--?1100100111?0101??010-0100?10?1111100---------??20000001111111111?0010?1??11210-1?10101[01]-10?101?????1?000??001050?23212-?????11111011311001001010011110120120-00??0011?????????????0
Meganyctiphanes_norvegica          1110041002100100001010100--111001001110010110010-010011021110200---------00[12]0000000111111115100100110[12]1[02]1111?101010-1001011011111101??111050023212-0111?111110113110010000100110-012012???000001101-0210000??00
Euphausia_superba                  1110041002100100001010100--111001001110010110010-010??1021111200---------00[12]?000000111111115?00100110[12]1011110101010-100101101111110101111050?23212-?0110111110113110010??0??0110-0120120-0000001101-02100000-00
Tethysbaena_argentarii             1010111001100112010-0011110-110010011300100110110[024]10??11000---00---------010100000111111111[26]?2-1000---0----1010101101010---------0????-010A0100313-1????0---------1110-100??10114?0100-0-31????112-201100011101
Lophogaster_typicus                111003100210010000101110111?11100-11111010001000-4101012111112011111111111011000001111111111?0010010-31020-1?101010-10?10111111110010000104000500021111011111110011001011110111112??00-0-0???????1--00???01????
Eucopia_unguiculata                11?003100210012000101010111?11100-01111010001000-410??12??1??201111111111????011101111111111?0010?10-31020-1?101011010?1011???11?001?0001040?1400[01]2?????11111???011001?111??1111121200-0-0???????1--0????01????
Gnathophausia_ingens               11?001100210010000101110111?111011011110100010010411??121?1212011?1111111101100000111111111100010?10-31020-1010101101011011???11?0??00001?[01564F2]??[01]400???????111011100110?1??11101111121?00-0-2?????101--00???01????
Boreomysis_arctica                 111003100210010000101110110?11000-011100100?10010411??10110---01?11111111301100000111111111100010010-31020-1?101110-10?101?????1100100001050?04100??????11110---511001010110111130??00-0-3???????1--0????011?10
Neomysis_integer                   111003100210010000101010110?11000-011100100?10010411??10110---01010000111101?00000111111111100010010-00--0-1?101110-10110111111110010000105000410000????11110---6110010101101111301?00-0-310101101--00111011010
Praunus_flexuosus                  11100[23]100210010000101010110?11000-011100100?100104111110110---01110000111?01101000111111111100010010-01200-1?101110-101101111111000100001050?041002?111011110---6110010??1101111301200-0-311101101--00???011?10
Spelaeomysis_bottazzii             11100310020-01000011?010110?1100[01][-1]0111?0100?100104111013??0---01111111111???1030001111111111?0010010-41000-1?1010110101110-------?????0010503341?4-1????11101?????1??????1??1111221200-0-1???????1--0????01????
Stygiomysis_holthuisi              10?00310020-010[01]0011?01011[01]?11000-0110?0100?1000-410??13??0---01?10011110????033301111111111?0010010-41000-1?101010-101110-------?????00????????????????????????????????????101130?2?0-0-1?????????????????????
Cryptorchestia_cavimana            0----110030-00-2-00-1010111-0-0010100-010----?010411110-??101011010111100???10110010---------0110110-31020-2110000--000121100-10200000001031?1300021111010--100171101111011101113013?0-10[32]111010-2-0120--011100
Hyalella_azteca                    0----110030-00-2-[10]0-1010111-0-001[02]100-010----?010411??0-??111011010111100????0110010---------0110110-31020-2?0---10-00?121???????00000001031?1300021????10--10017110111101110111301300-102?????0-2-01????????00
Hyperia_galba                      0----1300?0-00-[04]-[20]0-1010111-110010100-010----0010111--0-0010101100011110024010000010---------0110110-31020-22100010-100121100-10200000001031?1300021????10--0---711010-10110?1113?1300-1021??010-2-0120--011?00
Trogloleleupia_leleupi             0----1100?0-0122010-1010110?0-0010100-010----?010410??0-??100010---------????0110010---------011000---0----220---10-00?0---------00000-01030?2200???????10--0---711000-?00??01113003?0-1???????0-????????????00
Spelaeogriphus_lepidops            101001100?1001000011?01[01]110-10000-000-10100110011410??0-?10---01?0111110011010000011111111[01]6?0210110-11210-10101011200?100-------0????00106001401021????0---------11011100101111400100-0-3?????1?2-1001111-????
Mictocaris_halope                  10100110011001220011?01[01]111-11000-000-?00----1011410??0-??0---01?01111100?101000001111111002?001000---0----20111011210?100-------0????0010B001201021????0---------1010-100101111400200-0-3?????1?2-1?????1-????
Thetispelecaris_remex              10?002100?10012201110011111-11010-000-1?0----001?410??0-?10---01?101111101101030001111111102?031000---0----20120011110?0---------?????-0????????????????????????????????????1????1?010-103???????2-1???????????
Diastylis_rathkei                  10100310030-01220[20]0-0?10110-0-001110121010211001140-1-0-110---011011111002101033001101111101?2-0-010-11210-20120011210?1311????03000000011C002310001????10--0---80100101001011114?0200-10211?01102-1101111-100?
Hemilamprops_roseus                10100310030-01230[20]0-0010111-0-001110121010211001140-?-0-??0---01101111100???103300110111110[15]?1-0-010-11210-2?120011210?131???????0??000011C002310001111010--0---80100??10010??????02?0-[01][-0][012]11?01102-11????1-1?0?
Leucon_nasica                      10100320030-01330[20]0-0?10110-0-001110121010211001140-?-0-110---01101111100[012]10103300110111110[15]?2-0-010-11210-2?1100112-0?0---------0??00-011C002310001111010--0---80100??1001011114?0-?0-10211101102-110???1-1?0?
Tanais_dulongii                    10100240000-00-3-10-1010110-0-0111100-1010111001140-1-0-[01]10---011000001001[14]01027001110000002?1-10010-11210-2011000---001111011100000000010D022300021010-10--100171111101001011114?0-10-112011001[01]2-11[01]1111-0-11
Paradoxapseudes_bermudeus          101002200010012201111010111-110111000-1?10011001140-?-0-010---01101111100[013][13]01020001111000002?0010010-01200-201200112-0?111?????0?000000010E022400021????10--0---711110-10010??114?0-10-112011001[01]2-11[01]1111-0-11
Paramphisopus_palustris            0----120030-00-2-00-1010110-11000-000-10101001011410??0-010---01101111000[02]10?0100010---------0010110-11111120100010--0?121?????0?10000001091?26000212???10--10018010010100011111420-10-0-3???????2-1?????1-11??
Porcellio_scaber                   0----122001000-4-10-1010111-0-000-100-101010000111----0-010---1110111110030010000010---------0010?10-11211120100010--0?12110???00100000010F1?3600021201010--1001801111010001?1114?0-00-11311101102-1101111-1211
Asellus_aquaticus                  0----152000-00-1-00-1010111-11000-000-10101001011410100-010---0110111100030010100010---------0010110-11111120100010--0?121100-100?0?0000107103[56]0?0212010110-100180100101000101114?0-10-10310101102-1101111-1111

;


cnames
{ 0 Carapace absent present;
{ 1 [0(1)]_Carapace,_extent short_carapace,_covering_a_maximum_of_four_of_the_anteriormost_thoracomeres well-developed,_covering_five_up_to_all_thoracomeres;
{ 2 [0(1)]_Carapace,_cuticle,_internal_layer solid_and_undifferentiated_from_other_carapace_cuticle_(unable_to_perform_gas_exchange) thin_(enabling_gas_exchange_with_underlying_hemolymph_channels);
{ 3 [0(1)]_Carapace,_adductor_muscles absent present;
{ 4 [0(1)]_Carapace_(in_females),_forming_dorsal_brood_pouch_for_keeping_the_eggs absent present;
{ 5 Thorax,_thoracomeres_confluent_(at_least_dorsally)_with_head_and_(if_present)_carapace_(forming_the_cephalothorax),_number 0 1 2 3-4 5-8;
{ 6 Pleon,_number_of_free_segments seven six five_(6th_pleomere_confluent_with_telson,_forming_a_pleotelson) four_(5th_&_6th_segment_confluent),_but_separate_from_telson four_(posterior_pleomeres_entirely_confluent_with_telson,_forming_a_pleotelson) three_or_less_(posterior_pleomeres_entirely_confluent_with_telson,_forming_a_pleotelson);
{ 7 Pleon,_anterior_pleomeres,_size_relative_to_posteriorly_following_pleomere(s) first_pleomere_fully_developed,_of_similar_(or_greater)_size only_first_pleomere_smaller first_2_or_more_pleomeres_reduced_in_size;
{ 8 Pleon,_second_segment,_pleura not_overlapping_other_pleura,_or_only_those_of_the_third_pleomere,_or_pleura_absent overlapping_those_of_the_first_and_third_pleomere;
{ 9 Pleon,_musculature,_enabled_motion_(escape_reaction) not_capable_of_caridoid_escape_response precaridoid,_enabling_180°_turn_escape_response with_diagonal_muscles_crossing_pleonite_boundaries,_enabling_caridoid_reverse_escape_response reverse_flip,_sudden_straightening_of_the_flexed_pleon,_resulting_in_a_jump;
{ 10 Rostrum absent present;
{ 11 [10(1)]_Rostrum,_connection_to_head fused_to_head hinged_to_head;
{ 12 Antennula,_basal_article,_statocyst absent present;
{ 13 Antennula,_inner_ramus absent present;
{ 14 [13(1)]_Antennula,_inner_ramus,_number_of_articles multiarticulate_(more_than_20) 10-20 2-9 1_(as_a_scale);
{ 15 Antennula,_outer_ramus,_number_of_articles multiarticulate_(more_than_20_articles) 10-20 4-9 2-3 1_(as_a_scale_or_otherwise_reduced);
{ 16 [13(1)]_Antennula,_inner_ramus,_third_antennnula_ramus_(as_offbranch_of_the_inner_ramus) absent present;
{ 17 Antenna,_inner_ramus,_number_of_articles 11_or_more 5-10 1-4;
{ 18 Antenna,_outer_ramus absent present;
{ 19 [18(1)]_Antenna,_outer_ramus,_scale_(scaphocerite),_length_relative_to_first_two_articles_of_the_inner_ramus as_long_or_longer shorter;
{ 20 Antenna,_antennal_gland absent present;
{ 21 Labrum,_posterior_tooth absent present;
{ 22 Mandible,_gnathal_edge,_incisor_process absent present;
{ 23 [22(1)]_Mandible,_gnathal_edge,_incisor_process,_shape stout_and_tooth-like thin_and_blade-like_or_rudimentary;
{ 24 Mandible_(adult),_gnathal_edge,_spine_row_(i.e._field_of_setae)_between_the_incisor_and_molar_process absent present;
{ 25 [24(1)]_Mandible_(adult),_gnathal_edge,_spine_row,_lacinia_mobilis_(on_at_least_one_mandible) absent present;
{ 26 [25(1)]_Mandible_(adult),_lacinia_mobilis,_distribution on_left_and_right_mandible only_on_left_mandible;
{ 27 [181(0/1)]_Mandible,_lacinia_mobilis_in_larval_stages absent present;
{ 28 Mandible,_palp absent present;
{ 29 [28(1)]_Mandible,_palp,_podomeres,_number 1-2 3-4;
{ 30 Paragnath,_left-right_symmatry symmetrical asymmetrical;
{ 31 Paragnath,_distal_process_(palp) absent present;
{ 32 Maxillula,_palp absent present;
{ 33 [32(1)]_Maxillula,_palp,_form elongate,_produced_in_distal_direction elongate,_reflexed_in_proximal_direction rounded,_non-elongate_(vestigial);
{ 34 Maxilla,_endite_lobes,_number three_or_more two_or_less;
{ 35 Maxilla,_palp absent present;
{ 36 Maxilla,_exopod absent present;
{ 37 [36(1)]_Maxilla,_exopod,_form elongate,_projecting_distally,_marginally_carrying_a_row_of_plumose_setae platelike,_projecting_distally_as_well_as_proximally_beyond_its_lateral_attachment,_marginally_carrying_a_row_of_plumose_setae simple_lateral_non-setose_lobe,_broad_without_proximal_or_distal_projection_beyond_its_lateral_attachment vestigial_laterodistal_projection;
{ 38 Maxilla,_maxillary_gland absent present;
{ 39 Thoracopod_1,_coxa,_configuration left_and_right_leg_separate left_and_right_leg_fused_in_midline;
{ 40 Thoracopod_1,_coxa,_epipod(s) absent present;
{ 41 [40(1)]_Thoracopod_1,_coxa,_epipod(s),_number 1 2_or_more;
{ 42 [40(1)]_Thoracopod_1,_coxa,_epipod(s),_form bailer simple_plate_or_tube composed_of_a_distally_projecting_lanceolate_siphonal_branch_and_a_proximally_projecting_bailer_carrying_a_branched_gill;
{ 43 [40(1)]_Thoracopod_1,_coxa,_epipod(s),_respiratory_function non-respiratory_(absent) respiratory_(present);
{ 44 [40(1)]_Thoracopod_1,_coxa,_epipod(s),_ventilatory_function non-ventilatory_(absent) ventilatory_(through_rotating_or_oscillating_movement)_(present);
{ 45 Thoracopod_1,_coxa,_posteriorly_directed_plate_(in_females_only) absent present;
{ 46 Thoracopod_1,_coxa,_endite(s) absent present;
{ 47 Thoracopod_1,_basis,_endite(s) absent present;
{ 48 [47(1)]_Thoracopod_1,_basis,_endite(s),_coupling_hooks absent present;
{ 49 Thoracopod_1,_endopod,_form pediform,_similar_to_posterior_thoracopods vestigial_(no_clear_podomere_differentiation) flagella-like cleaning_leg,_slender_(compared_to_posterior_thoracopods)_and_elongated,_with_tiny_subchelate_dactylus_and_distal_tuft_of_setae claw-like,_curved_mediad_(unguiped);
{ 50 Thoracopod_1,_endopod,_ischium absent present;
{ 51 [50(1)]_Thoracopod_1,_ischium,_endite(s) absent present;
{ 52 Thoracopod_1,_basis-merus_musculature absent present;
{ 53 [50(1)]_Thoracopod_1,_ischium-merus_musculature absent present;
{ 54 Thoracopod_1,_exopod absent present;
{ 55 [54(1)]_Thoracopod_1,_exopod,_form styliform,_flagellate_(more_than_4_articles),_feathered with_few_(up_to_4)_articles,_feathered elongate_lamellar roundish_plate vestigial;
{ 56 Thoracopods_2-8,_coxa,_form closed_ring-like_structure open_half-ring_(at_least_in_males) composed_of_two_or_more_solid_pieces,_only_loosely_connected_by_membrane;
{ 57 Thoracopod_2-8,_coxa,_posterior_invagination absent present_(at_least_on_some_thoracopods);
{ 58 Thoracopods_2-8,_coxa,_epipods_(including_pleurobranchiae) absent present_(at_least_on_some_thoracopods);
{ 59 [58(1)]_Thoracopods_2-8,_coxa,_epipods,_maximum_number_per_leg one two_(often_two_branches,_developing_from_one_anlage) more_than_two_epipodites_(including_arthrobranchiae_and_pleurobranchiae,_or_in_another_way);
{ 60 [58(1)]_Thoracopods_2-8,_coxa,_epipods,_position only_lateral_on_coxa_or_membrane at_least_one_branch_carried_under_the_thorax at_least_one_branch_on_body_wall_(as_pleurobranch);
{ 61 [58(1)]_Thoracopods_2-8,_coxa,_epipods,_form simple_plate_or_tube branched_gill_arising_from_a_simple_plate branched_gill;
{ 62 Thoracopods,_coxa,_coxal_plates absent present;
{ 63 Thoracopods_2-8,_coxa,_oostegites_(in_females,_forming_a_marsupium_for_brood_care) absent present_(at_least_on_some_thoracopods);
{ 64 [63(1)]_Oostegites,_presence_during_life_history permanently_present_after_becoming_sexually_mature reduction_after_every_brood_or_breeding_season;
{ 65 [63(1)]_Oostegites,_marginal_setae absent present;
{ 66 [63(1)]_Thoracopod_2,_oostegite absent present;
{ 67 [63(1)]_Thoracopod_3,_oostegite absent present;
{ 68 [63(1)]_Thoracopod_4,_oostegite absent present;
{ 69 [63(1)]_Thoracopod_5,_oostegite absent present;
{ 70 [63(1)]_Thoracopod_6,_oostegite absent present;
{ 71 [63(1)]_Thoracopod_7,_oostegite absent present;
{ 72 [63(1)]_Thoracopod_8,_oostegite absent present;
{ 73 Thoracopods_2-8,_articulation_between_thorax_and_coxa,_orientation_relative_to_body_axis transverse_(lateral-medial_axis) sagittal_(anterior-posterior_axis) coxa_immobilized intermediate_between_transverse_and_sagittal_(posteromedial_to_anterolateral) intermediate_between_transverse_and_sagittal_(posterolateral_to_anteromedial);
{ 74 Thoracopods_2-8,_articulation_between_coxa_and_basis,_type bicondylar,_allowing_mostly_abduction_/_adduction monocondylar,_motion_in_different_directions_is_possible not_articulated,_or_coxa_and_basis_otherwise_fused bicondylar,_axis_intermediate_between_transverse_and_sagittal_(posterolateral_to_anteromedial) bicondylar,_allowing_mostly_promotion_/_remotion;
{ 75 Thoracopods_2-8,_basis,_configuration undivided divided_into_proximal_anterior_triangle_and_distal_basis_(forming_an_intrabasal_articulation) divided_into_proximal_lateral_half-ring_and_distal_basis_(at_least_on_some_thoracopods,_forming_an_intrabasal_articulation);
{ 76 Thoracopods_2-8,_endopod,_extrinsic_musculature absent present;
{ 77 Thoracopods,_endopods,_median_setae_forming_brood_pouch_(in_females) absent present;
{ 78 Thoracopod_2,_endopod,_form pediform,_similar_to_posterior_thoracopods subchelate chelate slightly_claw-like,_with_distinctly_medially_facing_dactylus maxilliped_(curved_medially,_with_lateral_surface_of_propodus_and_dactylus_facing_medially,_forming_a_broad_and_setose_brush-like_structure) pediform,_but_with_only_3-4_podomeres vestigial_(no_clear_podomere_differentiation) long_and_slender,_with_terminal_spinning_pore_in_dactylus;
{ 79 Thoracopod_3,_endopod,_form pediform,_similar_to_posterior_thoracopods subchelate chelate slightly_claw-like,_with_distinctly_medially_facing_dactylus maxilliped_(curved_medially,_with_lateral_surface_of_propodus_and_dactylus_facing_medially,_forming_a_broad_and_setose_brush-like_structure) pediform,_but_with_only_3-4_podomeres vestigial_(no_clear_podomere_differentiation) long_and_slender,_with_terminal_spinning_pore_in_dactylus;
{ 80 Thoracopod_4,_endopod,_form pediform,_similar_to_posterior_thoracopods subchelate_(raptorial_leg) chelate slightly_claw-like,_with_distinctly_medially_facing_dactylus;
{ 81 Thoracopod_5,_endopod,_form pediform,_similar_to_posterior_thoracopods subchelate_(raptorial_leg) chelate;
{ 82 Thoracopod_8,_endopod absent present;
{ 83 Thoracopods_2-8,_exopods absent present_(at_least_on_some_thoracopods,_even_if_vestigial);
{ 84 [83(1)]_Thoracopod_2,_exopod absent present;
{ 85 [83(1)]_Thoracopod_3,_exopod absent present;
{ 86 [83(1)]_Thoracopod_4,_exopod absent present;
{ 87 [83(1)]_Thoracopod_5,_exopod absent present;
{ 88 [83(1)]_Thoracopod_6,_exopod absent present;
{ 89 [83(1)]_Thoracopod_7,_exopod absent present;
{ 90 [83(1)]_Thoracopod_8,_exopod absent present;
{ 91 [83(1)]_Thoracopods_2-8,_exopods,_form,_pattern_(of_those_present) all_elongate_lamellar all_styliform,_flagellate,_feathered all_with_only_few_(up_to_4)_articles,_distally_feathered most_with_few_(up_to_4)_articles,_posterior_ones_vestigial most_lamellar,_anterior_ones_flagellate most_flagellate,_posterior_ones_lamellar anterior_ones_with_few_(up_to_4)_articles,_posterior_ones_lamellar all_two-segmented,_distally_setose,_rotated_medially,_ambulatory;
{ 92 [83(1)]_Thoracopods_2-8,_exopods,_posterior_sclerite_as_proximal_articulation_with_basis absent present_(at_least_in_some_thoracopods);
{ 93 Pleopods_1-5,_distribution_pattern all_five_pairs_(1-5)_present only_first_three_pairs_(1-3)_present only_first_or_first_two_(1-2)_pair(s)_present;
{ 94 [93(0)]_Pleopods_4_and_5,_form_compared_to_pleopods_1-3 similar differentiated_(uropods) 4th_pair_similar_to_anterior_3_pairs,_5th_pair_vestigial uniramous_and_unisegmented,_differing_from_further_reduced_anterior_three_pairs;
{ 95 Pleopods_1-5_in_females_(at_least_on_some_pleomeres) absent present;
{ 96 [95(1)]_Pleopods_1-5_(in_females),_oosetae_(for_egg_attachment_through_funiculus_of_cement_like_egg_shell) absent present_(at_least_on_some_pleopods);
{ 97 Pleopods_1-5,_protopod,_coupling_hooks_(retinaculae) absent present_(at_least_on_some_pleopods);
{ 98 Pleopods_1-5,_endopods absent present_(at_least_on_some_pleopods);
{ 99 [98(1)]_Pleopods_1-5,_endopods,_coupling_structures absent present_(at_least_on_some_pleopods);
{ 100 [95(1)+99(1)]_Pleopods_1-5,_endopods,_coupling_structures,_sexual_distribution in_both_sexes_(at_least_on_some_pleopods) only_in_males;
{ 101 [98(1)]_Pleopods_1-5,_endopods,_form_(of_most) styliform broad,_flattened flattened,_multiarticulate flagellate,_multiarticulate vestigial;
{ 102 Pleopods_1-5,_exopods absent present_(at_least_on_some_pleopods);
{ 103 [102(1)]_Pleopods_1-5,_exopods,_number_of_articles 3_or_more 2 1;
{ 104 [102(1)]_Pleopods_1-5,_exopods,_form_(of_most) styliform broad,_flattened flagellate,_multiarticulate vestigial;
{ 105 [98(1)]_Pleopod_1_(in_males),_endopod,_modification_for_sperm_transfer_(forming_a_petasma_together_with_the_second_pleopod) none_or_only_minor_modifications_(absent) modified_(present);
{ 106 [102(1)+105(1)]_Pleopod_2_(in_males),_petasma,_part_involved exopod endopod_(with_different_modifications_than_on_pleopod_1);
{ 107 Pleopod_6,_form_and_orientation smaller_than_more_anterior_pleopods,_far_from_the_telson,_not_forming_a_tail_fan paddle-like,_forming_a_tail_fan_together_with_the_telson_(uropods) oriented_posteriorly_close_to_telson_but_not_forming_a_tail_fan_(uropods);
{ 108 Uropod,_protopod,_articulation_axis_(relative_to_body) dorsal-ventral_axis_(allows_medial-lateral_movement_in_a_horizontal_plane) medial-lateral_axis_(allows_dorsal-ventral_movement_in_a_vertical_plane) not_articulated_(protopod_fixed) no_definitive_axis_present,_allowing_a_variety_of_motions;
{ 109 Uropod,_endopod absent present;
{ 110 [109(1)]_Uropod,_endopod,_number_of_podomeres 1 2 3_or_more;
{ 111 [109(1)]_Uropod,_endopod,_form rod-_or_spine-like flattened;
{ 112 [109(1)]_Uropod,_endopod,_statocyst absent present;
{ 113 Uropod,_exopod absent present;
{ 114 [113(1)]_Uropod,_exopod,_number_of_podomeres 1 2_or_more;
{ 115 [114(1)]_Uropod,_exopod,_proximal_podomere,_length_relative_to_next_distal_podomere longer about_equal shorter;
{ 116 [6(0/1/3)]_Telson,_form_(in_transversal_section) round dorsoventrally_flattened;
{ 117 Telson,_furca absent present;
{ 118 natatory_appendages_(thoracopodal_exopods_and/or_pleopods),_metachronal_beating_pattern_(left-right-symmetry) in_phase with_phase_shift_(antiphase);
{ 119 Compound_eye,_eye_lobe absent present;
{ 120 [119(1)]_Compound_eye,_eye_lobe,_form pedunculate separated_from_head_capsule,_no_eye_stalk sessile,_as_separated_eyes sessile,_merged_on_midline;
{ 121 [119(1)]_Compound_eye,_eye_lobe,_ommatidia absent present;
{ 122 [121(1)]_Ommatidia,_crystalline_cone,_composition tetrapartite bipartite;
{ 123 [121(1)]_Ommatidia,_bipartite_crystalline_cone,_form completely_round_in_transverse_sections,_without_any_extensions with_two_lateral_extensions_(in_transverse_sections_button-like),_formed_by_one_cone_cell_each;
{ 124 [121(1)]_Ommatidia,_crystalline_cone_cell,_processes absent present;
{ 125 [124(1)]_Ommatidia,_crystalline_cone_cell,_processes,_number 4 2_(only_the_two_accessory_cone_cell_processes_are_present,_the_processes_of_the_two_main_cone_cells_are_missing;
{ 126 [121(1)]_Ommatidia,_cone_cell,_nuclei,_position all_four_lying_in_one_plane_on_top_of_the_cone nuclei_of_the_accessory_cone_cells_distally_displaced;
{ 127 [121(1)]_Ommatidia,_clear_zone no_clear_zone_between_crystalline_cone_and_rhabdom_(apposition_eye) clear_zone_formed_by_retinular_cells_and/or_distal_pigment_cells,_cone_and_rhabdom_not_in_direct_contact_(superposition_eye);
{ 128 [121(1)]_Ommatidia,_retinular_cells,_number 8 7 5 3;
{ 129 Nauplius_eye_(s._str.)_of_adult absent present;
{ 130 Dorsal_frontal_organ absent present;
{ 131 Ventral_frontal_organ absent present;
{ 132 Sensory_dorsal_organ absent present;
{ 133 Posterior_sensory_dorsal_organ absent present;
{ 134 [119(1)]_Eye_lobe,_photophore absent present;
{ 135 Photophores_in_second_&_seventh_thoracopodal_coxa_and_first_to_fourth_pleonal_sternite absent present;
{ 136 Heart,_ostia absent present;
{ 137 [136(1)]_Heart,_ostia,_shape shallow_(sometimes_almost_flat)_trench,_most_of_the_valve_visible_from_outside origin_of_ostial_valves_extruded,_V-shaped_trench_of_medium_depth;
{ 138 [136(1)]_Heart,_ostia,_distribution_pattern (at_least_in_part)_segmental_row_of_at_least_6_ostia five_pairs:_two_pairs_dorsally,_two_pairs_laterally_and_one_pair_lateroventrally three_pairs:_one_anterior_dorsolaterally,_one_central_ventrolaterally,_one_posterior_dorsolaterally three_pairs,_situated_in_Th3,_Th4_and_Th5 three_pairs:_one_situated_anteriorly,_two_pairs_situated_in_close_vicinity_one_directly_above_the_other,_halfway_between_the_two_ends_of_the_heart two_pairs_in_close_vicinity,_separated_by_connective_tissue_membrane,_situated_halfway_between_the_two_ends_of_the_heart two_pairs:_one_pair_at_transition_Th5_to_Th6,_one_pair_at_transition_Th7_to_Th8 two_pairs,_situated_in_Th7_and_Th8 two_pairs,_situated_in_Th1_and_Th3 two_pairs:_one_situated_in_the_posterior_half_of_the_thorax,_one_in_the_anterior_half_of_the_pleon one_pair_in_Th1 one_pair_in_Th2 one_distinct,_large_pair_in_Th4 one_pair_in_Th5 paired_or_unpaired_ostium_in_Th4_and_one_pair_of_ostia_in_Th5 one_pair_in_posterior_third_of_the_thorax;
{ 139 [136(1)]_Heart,_ostia,_position_of_paired_ostia_in_relation_to_each_other opposite diagonally_shifted;
{ 140 [136(1)]_Heart,_paired_ostia,_normal_vector,_angle_in_relation_to_longitudinal_axis orthogonal pointing_in_a_posterior_direction_on_both_sides pointing_in_an_anterior_direction_on_one_side_and_a_posterior_direction_on_the_other_side some_pointing_in_a_posterior_direction_on_both_sides,_others_orthogonal;
{ 141 Heart,_extent,_anterior_border in_thoracomere_1_(Th1) Th2 between_Th3_and_Th4 between_Th5_and_Th6;
{ 142 Heart,_extent,_posterior_border Th2 Th4 Th5 between_Th6_and_Th7 Th8 Pleomere_1_(Plm1) posterior_in_pleon_(Plm4_or_Plm5);
{ 143 Heart,_general_shape tube-like fusiform roughly_spherical dumbbell_shaped;
{ 144 Heart,_attachment_to_dorsal_diaphragm directly via_suspending_tissue;
{ 145 Heart,_myocard,_cardiomyocytes,_arrangement single_layer_of_semicircular_cells two_distinct_layers_of_semicircular_cells meshwork_without_dominant_orientation_and_bundles_running_across_the_lumen meridional_with_dorsal_and_ventral_knots single_layer_of_semicircular_cells_in_parallel_in_anterior_and_posterior_region,_meridional_with_dorsal_and_ventral_knots_in_middle_region;
{ 146 [145(0/1)]_Heart,_myocard,_cardiomyocytes,_semicircular_cells,_circumvolution without_helical_shift partly_with_and_partly_without_helical_shift with_helical_shift;
{ 147 Heart,_myocard,_cardiomyocytes,_distance_between_contractile_parts_of_neighboring_cardiomyocytes directly_adjoining with_space_between;
{ 148 Heart,_ultrastructure,_T_tubules,_location_relative_to_sarcomere_striation at_Z_level at_Z_and_H_level at_Z_and_AI_level;
{ 149 Heart,_ultrastructure,_couplings,_location_relative_to_sarcomere_striation at_AI_level at_H_level;
{ 150 Heart,_ultrastructure,_M_line absent present;
{ 151 [150(1)]_Heart,_ultrastructure,_M_line,_form distinct diffuse;
{ 152 Cardiac_arteries absent present;
{ 153 [152(1)]_Cardiac_arteries,_ventral_vessel_system_(connected_to_dorsal_vessel_through_medial_branches_of_some_lateral_cardiac_arteries_or_through_a_single_artery) absent present;
{ 154 [153(1)]_Ventral_vessel_system,_connection_to_heart through_series_of_paired_medial_branches_of_some_lateral_cardiac_arteries through_(mostly_unpaired)_cardiac_artery_(descending_artery),_(usually)_in_the_seventh_or_eighth_thoracic_segment;
{ 155 [154(1)]_Descending_artery,_splitting below_ventral_nerve_cord above_ventral_nerve_cord;
{ 156 [152(1)]_Cardiac_arteries,_pair_of_anterior_lateral_arteries_(ALAs) absent present;
{ 157 [156(1)]_Cardiac_arteries,_anterior_lateral_arteries_(ALA),_supply_of_first_antennae absent present;
{ 158 [156(1)]_Cardiac_arteries,_anterior_lateral_arteries_(ALA),_supply_of_second_antennae absent present;
{ 159 [156(1)]_Cardiac_arteries,_anterior_lateral_arteries_(ALA),_supply_of_mandibles absent present;
{ 160 [152(1)]_Cardiac_arteries_(other_than_ALA_and_descending_artery),_distribution_pattern segmental one_pair_anteriorly_+_one_pair_in_the_middle_part_of_the_heart_+_five_pairs_posteriorly two_pairs_anteriorly two_pairs_anteriorly_+_two_pairs_posteriorly one_pair_anteriorly_+_one_pair_posteriorly one_pair_+_three_unpaired four_ventral_pairs_in_anterior_half_of_the_heart three_pairs_in_adjacent_thoracic_segments five_pairs_in_same_or_adjacent_segments:_first_pair_running_anteriorly_+_three_pairs_running_ventrally_+_last_pair_running_posteriorly;
{ 161 [152(1)]_Cardiac_arteries_(other_than_ALA_and_descending_artery),_destination thoracopods_or_pleopods visceral;
{ 162 Anterior_aorta absent present;
{ 163 [162(1)]_Anterior_aorta,_lateral_stomach_arteries absent present;
{ 164 [162(1)]_Anterior_aorta,_pericerebral_ring absent present;
{ 165 [162(1)]_Anterior_aorta,_optical_arteries absent present;
{ 166 [165(1)]_Anterior_aorta,_optical_arteries,_pattern common_trunk_/_split_aorta pair_of_arteries;
{ 167 [162(1)]_Anterior_aorta,_myoarterial_formation_a_(internalization_of_oesophageal_dilator_muscles_m103_and_m104_into_anterior_aorta) not_internalized_(absent) internalized_(present);
{ 168 [162(1)]_Anterior_aorta,_myoarterial_formation_b_(internalization_of_musculi_occuli_basales_posteriores_(mobp)_into_anterior_aorta) not_internalized_(absent) internalized_(present);
{ 169 Posterior_aorta absent present;
{ 170 Thoracal_podo-pericardial_sinuses absent present;
{ 171 Pleonal_podo-pericaridal_sinuses absent present;
{ 172 Foregut,_Superomedianum_(unpaired) absent present;
{ 173 Foregut,_Inferomedianum_anterius_(midventral_cardic_ridge) absent present;
{ 174 Foregut,_Inferomedianum_posterius_(midventral_pyloric_ridge) absent present;
{ 175 [174(1)]_Foregut,_Inferomedianum_posterius,_secondary_filter_grooves absent present;
{ 176 [175(1)]_Foregut,_Inferomedianum_posterius,_secondary_filter_grooves,_number_per_side more_than_10 4-10 3 2 1;
{ 177 Foregut,_anterior_(cardiac)_section,_extent_compared_to_posterior_(pyloric)_section larger of_similar_dimension smaller;
{ 178 Midgut,_dorsal_caeca absent present;
{ 179 [6(0/1/3)]_Endgut,_anus,_position terminal_on_telson sub-terminal_on_telson proximoventral_on_telson on_pleomere_6;
{ 180 Thoracomere_6_(in_females),_oopores,_position on_coxa adjacent_to_coxae medial_on_sternite;
{ 181 Thoracomeres_6-8,_sternum_in_female_compared_to_male no_or_only_minor_modifications modified_(thelycum);
{ 182 [181(1)]_Thoracomere_6-8,_sternum_in_females,_thelycum,_form_and_position superficial_modifications_on_at_least_thoracomere_8,_possibly_also_including_Th7_or_even_Th6 spermatheca_(enclosed_sperm_storage_structure)_on_thoracomere_8 spermatheca_on_thoracomere_6;
{ 183 Thoracomere_8_(in_males),_gonopores,_position on_coxa medially_placed_on_sternite_(coxal_projection_not_differentiated);
{ 184 [183(1)]_Thoracomere_8_(in_males),_gonopores_on_sternite,_configuration as_separate_structures merged_into_single_structure;
{ 185 Thoracomere_8_(in_males),_gonopores,_form simple_slot-like_openings simple_openings_flanked_by_two_lobes_(anterior_and_posterior) short_papillae_or_cones elongated_into_tubular_penes;
{ 186 Sperm,_body_form compact,_rounded elongate;
{ 187 Sperm,_acrosome absent present;
{ 188 Sperm,_nuclear_membrane absent_(chromatine_diffuse) present;
{ 189 Sperm,_microtubular_arms_or_spikes absent present;
{ 190 Sperm,_cross_striated_perforatorium_(pseudoflagellum) absent present;
{ 191 Sperm,_transfer without_spermatophore via_spermatophore;
{ 192 [191(1)]_Spermatophore,_formation protein_cap_on_acrosomes_of_sperm_bundle secretion_surrounding_sperm sperm_cord;
{ 193 Post-hatching_development hatching_at_a_free_living_larval_stage pseudodirect_development_(non-free-living_post-hatching_stage(s)) direct_development;
{ 194 [193(0)]_Post-hatching_development,_larval_stage_as_free_living_nauplius absent present;
{ 195 [193(2)]_Post-hatching_development,_direct_development,_thoracic_appendages_in_hatchling,_number 8 7_(Manca_stage) 5_or_6;
{ 196 Appendages,_order_of_development advanced_development_of_anterior_head_appendages continuous_anteroposterior_decrease_in_the_degree_of_appendage_formation;
{ 197 Embryonic_development,_Cleavage meroblastic_(superficial) mixed holoblastic_(total);
{ 198 Embryonic_development,_Ectoteloblasts absent present;
{ 199 [198(1)]_Embryonic_development,_Ectoteloblasts,_number 19 variable;
{ 200 [198(1)]_Ectoteloblasts,_arrangement forming_a_ring_around_the_caudal_papilla_(giving_rise_to_embryonic_ventral_and_dorsal_material) forming_a_transverse_row_(only_the_ventral_side_of_the_embryo_is_formed_by_ectoteloblasts_and_the_dorsal_side_is_closed_much_later_in_development);
{ 201 Early_embryo_(nauplius_larva),_position_of_posterior_body flexed_ventrad flexed_dorsad;
{ 202 [201(0)]_Ventrally_flexed_embryo,_yolk_in_posterior_part absent present;
{ 203 Embryonic_dorsal_organ absent present;
{ 204 [203(1)]_Embryonic_dorsal_organ,_shape simple_layer cup_shaped belt_shaped_single-layer;
{ 205 Embryonic_transient_paired_lateral_organs absent present;
{ 206 Midgut,_formation by_entoderm at_the_border_between_stomodaeum_and_proctodaeum;
;

xlinks = 0 ~1 < 1 - >; xlinks = 0 - < 1 - >;
xlinks = 0 ~1 < 2 - >; xlinks = 0 - < 2 - >;
xlinks = 0 ~1 < 3 - >; xlinks = 0 - < 3 - >;
xlinks = 0 ~1 < 4 - >; xlinks = 0 - < 4 - >;
xlinks = 10 ~1 < 11 - >; xlinks = 10 - < 11 - >;
xlinks = 13 ~1 < 14 - >; xlinks = 13 - < 14 - >;
xlinks = 13 ~1 < 16 - >; xlinks = 13 - < 16 - >;
xlinks = 18 ~1 < 19 - >; xlinks = 18 - < 19 - >;
/* xlinks = 22 ~1 < 23 - >; xlinks = 22 - < 23 - >; uninformative HHC */
xlinks = 24 ~1 < 25 - >; xlinks = 24 - < 25 - >;
xlinks = 25 ~1 < 26 - >; xlinks = 25 - < 26 - >;
xlinks = 181 ~0 1 < 27 - >; xlinks = 181 - < 27 - >;
xlinks = 28 ~1 < 29 - >; xlinks = 28 - < 29 - >;
xlinks = 32 ~1 < 33 - >; xlinks = 32 - < 33 - >;
xlinks = 36 ~1 < 37 - >; xlinks = 36 - < 37 - >;
xlinks = 40 ~1 < 41 - >; xlinks = 40 - < 41 - >;
xlinks = 40 ~1 < 42 - >; xlinks = 40 - < 42 - >;
xlinks = 40 ~1 < 43 - >; xlinks = 40 - < 43 - >;
xlinks = 40 ~1 < 44 - >; xlinks = 40 - < 44 - >;
xlinks = 47 ~1 < 48 - >; xlinks = 47 - < 48 - >;
xlinks = 50 ~1 < 51 - >; xlinks = 50 - < 51 - >;
xlinks = 50 ~1 < 53 - >; xlinks = 50 - < 53 - >;
xlinks = 54 ~1 < 55 - >; xlinks = 54 - < 55 - >;
xlinks = 58 ~1 < 59 - >; xlinks = 58 - < 59 - >;
xlinks = 58 ~1 < 60 - >; xlinks = 58 - < 60 - >;
xlinks = 58 ~1 < 61 - >; xlinks = 58 - < 61 - >;
xlinks = 63 ~1 < 64 - >; xlinks = 63 - < 64 - >;
xlinks = 63 ~1 < 65 - >; xlinks = 63 - < 65 - >;
xlinks = 63 ~1 < 66 - >; xlinks = 63 - < 66 - >;
xlinks = 63 ~1 < 67 - >; xlinks = 63 - < 67 - >;
xlinks = 63 ~1 < 68 - >; xlinks = 63 - < 68 - >;
xlinks = 63 ~1 < 69 - >; xlinks = 63 - < 69 - >;
xlinks = 63 ~1 < 70 - >; xlinks = 63 - < 70 - >;
xlinks = 63 ~1 < 71 - >; xlinks = 63 - < 71 - >;
xlinks = 63 ~1 < 72 - >; xlinks = 63 - < 72 - >;
xlinks = 83 ~1 < 84 - >; xlinks = 83 - < 84 - >;
xlinks = 83 ~1 < 85 - >; xlinks = 83 - < 85 - >;
xlinks = 83 ~1 < 86 - >; xlinks = 83 - < 86 - >;
xlinks = 83 ~1 < 87 - >; xlinks = 83 - < 87 - >;
xlinks = 83 ~1 < 88 - >; xlinks = 83 - < 88 - >;
xlinks = 83 ~1 < 89 - >; xlinks = 83 - < 89 - >;
xlinks = 83 ~1 < 90 - >; xlinks = 83 - < 90 - >;
xlinks = 83 ~1 < 91 - >; xlinks = 83 - < 91 - >;
xlinks = 83 ~1 < 92 - >; xlinks = 83 - < 92 - >;
xlinks = 93 ~0 < 94 - >; xlinks = 93 - < 94 - >;
xlinks = 95 ~1 < 96 - >; xlinks = 95 - < 96 - >;
xlinks = 98 ~1 < 99 - >; xlinks = 98 - < 99 - >;
xlinks = 95 ~1 | 99 ~1 < 100 - >; xlinks = 95 - | 99 - < 100 - >;
xlinks = 98 ~1 < 101 - >; xlinks = 98 - < 101 - >;
xlinks = 102 ~1 < 103 - >; xlinks = 102 - < 103 - >;
xlinks = 102 ~1 < 104 - >; xlinks = 102 - < 104 - >;
xlinks = 98 ~1 < 105 - >; xlinks = 98 - < 105 - >;
xlinks = 102 ~1 | 105 ~1 < 106 - >; xlinks = 102 - | 105 - < 106 - >;
xlinks = 109 ~1 < 110 - >; xlinks = 109 - < 110 - >;
xlinks = 109 ~1 < 111 - >; xlinks = 109 - < 111 - >;
xlinks = 109 ~1 < 112 - >; xlinks = 109 - < 112 - >;
xlinks = 113 ~1 < 114 - >; xlinks = 113 - < 114 - >;
xlinks = 114 ~1 < 115 - >; xlinks = 114 - < 115 - >;
xlinks = 6 ~0 1 3 < 116 - >; xlinks = 6 - < 116 - >;
xlinks = 119 ~1 < 120 - >; xlinks = 119 - < 120 - >;
xlinks = 119 ~1 < 121 - >; xlinks = 119 - < 121 - >;
xlinks = 121 ~1 < 122 - >; xlinks = 121 - < 122 - >;
xlinks = 121 ~1 < 123 - >; xlinks = 121 - < 123 - >;
xlinks = 121 ~1 < 124 - >; xlinks = 121 - < 124 - >;
xlinks = 124 ~1 < 125 - >; xlinks = 124 - < 125 - >;
xlinks = 121 ~1 < 126 - >; xlinks = 121 - < 126 - >;
xlinks = 121 ~1 < 127 - >; xlinks = 121 - < 127 - >;
xlinks = 121 ~1 < 128 - >; xlinks = 121 - < 128 - >;
xlinks = 119 ~1 < 134 - >; xlinks = 119 - < 134 - >;
/* xlinks = 136 ~1 < 137 - >; xlinks = 136 - < 137 - >; uninformative HHC */ 
/* xlinks = 136 ~1 < 138 - >; xlinks = 136 - < 138 - >; uninformative HHC */ 
/* xlinks = 136 ~1 < 139 - >; xlinks = 136 - < 139 - >; uninformative HHC */ 
/* xlinks = 136 ~1 < 140 - >; xlinks = 136 - < 140 - >; uninformative HHC */ 
xlinks = 145 ~0 1 < 146 - >; xlinks = 145 - < 146 - >;
/* xlinks = 150 ~1 < 151 - >; xlinks = 150 - < 151 - >; uninformative HHC */ 
xlinks = 152 ~1 < 153 - >; xlinks = 152 - < 153 - >;
xlinks = 153 ~1 < 154 - >; xlinks = 153 - < 154 - >;
xlinks = 154 ~1 < 155 - >; xlinks = 154 - < 155 - >;
xlinks = 152 ~1 < 156 - >; xlinks = 152 - < 156 - >;
xlinks = 156 ~1 < 157 - >; xlinks = 156 - < 157 - >;
xlinks = 156 ~1 < 158 - >; xlinks = 156 - < 158 - >;
xlinks = 156 ~1 < 159 - >; xlinks = 156 - < 159 - >;
xlinks = 152 ~1 < 160 - >; xlinks = 152 - < 160 - >;
xlinks = 152 ~1 < 161 - >; xlinks = 152 - < 161 - >;
/* xlinks = 162 ~1 < 163 - >; xlinks = 162 - < 163 - >; uninformative HHC */ 
/* xlinks = 162 ~1 < 164 - >; xlinks = 162 - < 164 - >; uninformative HHC */ 
/* xlinks = 162 ~1 < 165 - >; xlinks = 162 - < 165 - >; uninformative HHC */ 
xlinks = 165 ~1 < 166 - >; xlinks = 165 - < 166 - >;
/* xlinks = 162 ~1 < 167 - >; xlinks = 162 - < 167 - >; uninformative HHC */ 
/* xlinks = 162 ~1 < 168 - >; xlinks = 162 - < 168 - >; uninformative HHC */ 
xlinks = 174 ~1 < 175 - >; xlinks = 174 - < 175 - >;
xlinks = 175 ~1 < 176 - >; xlinks = 175 - < 176 - >;
xlinks = 6 ~0 1 3 < 179 - >; xlinks = 6 - < 179 - >;
xlinks = 181 ~1 < 182 - >; xlinks = 181 - < 182 - >;
xlinks = 183 ~1 < 184 - >; xlinks = 183 - < 184 - >;
xlinks = 191 ~1 < 192 - >; xlinks = 191 - < 192 - >;
xlinks = 193 ~0 < 194 - >; xlinks = 193 - < 194 - >;
xlinks = 193 ~2 < 195 - >; xlinks = 193 - < 195 - >;
xlinks = 198 ~1 < 199 - >; xlinks = 198 - < 199 - >;
xlinks = 198 ~1 < 200 - >; xlinks = 198 - < 200 - >;
xlinks = 201 ~0 < 202 - >; xlinks = 201 - < 202 - >;
xlinks = 203 ~1 < 204 - >; xlinks = 203 - < 204 - >;


/* xlinks for logically impossible character state scoring combinations */

xlinks = 63 1 & 66 0 & 67 0 & 68 0 & 69 0 & 70 0 & 71 0 < 72 1 >;
xlinks = 63 1 & 66 0 & 67 0 & 68 0 & 69 0 & 70 0 & 72 0 < 71 1 >;
xlinks = 63 1 & 66 0 & 67 0 & 68 0 & 69 0 & 71 0 & 72 0 < 70 1 >;
xlinks = 63 1 & 66 0 & 67 0 & 68 0 & 70 0 & 71 0 & 72 0 < 69 1 >;
xlinks = 63 1 & 66 0 & 67 0 & 69 0 & 70 0 & 71 0 & 72 0 < 68 1 >;
xlinks = 63 1 & 66 0 & 68 0 & 69 0 & 70 0 & 71 0 & 72 0 < 67 1 >;
xlinks = 63 1 & 67 0 & 68 0 & 69 0 & 70 0 & 71 0 & 72 0 < 66 1 >;
/* if oostegites are generally present than the single oostegites can't be all absent (the ch63 dependency should be obsolete here, but was included for clarity and to ensure avoiding unintended combinations of character scorings) */

xlinks = 83 1 & 84 0 & 85 0 & 86 0 & 87 0 & 88 0 & 89 0 < 90 1 >;
xlinks = 83 1 & 84 0 & 85 0 & 86 0 & 87 0 & 88 0 & 90 0 < 89 1 >;
xlinks = 83 1 & 84 0 & 85 0 & 86 0 & 87 0 & 89 0 & 90 0 < 88 1 >;
xlinks = 83 1 & 84 0 & 85 0 & 86 0 & 88 0 & 89 0 & 90 0 < 87 1 >;
xlinks = 83 1 & 84 0 & 85 0 & 87 0 & 88 0 & 89 0 & 90 0 < 86 1 >;
xlinks = 83 1 & 84 0 & 86 0 & 87 0 & 88 0 & 89 0 & 90 0 < 85 1 >;
xlinks = 83 1 & 85 0 & 86 0 & 87 0 & 88 0 & 89 0 & 90 0 < 84 1 >;
/* if exopods are generally present than the single exopods can't be all absent (the ch83 dependency should be obsolete here, but was included for clarity and to ensure avoiding unintended combinations of character scorings) */

xlinks = 84 1 & 85 0 & 86 0 & 87 0 & 88 0 & 89 0 & 90 0 < 91 ~3 4 5 6 >;
xlinks = 84 0 & 85 1 & 86 0 & 87 0 & 88 0 & 89 0 & 90 0 < 91 ~3 4 5 6 >;
xlinks = 84 0 & 85 0 & 86 1 & 87 0 & 88 0 & 89 0 & 90 0 < 91 ~3 4 5 6 >;
xlinks = 84 0 & 85 0 & 86 0 & 87 1 & 88 0 & 89 0 & 90 0 < 91 ~3 4 5 6 >;
xlinks = 84 0 & 85 0 & 86 0 & 87 0 & 88 1 & 89 0 & 90 0 < 91 ~3 4 5 6 >;
xlinks = 84 0 & 85 0 & 86 0 & 87 0 & 88 0 & 89 1 & 90 0 < 91 ~3 4 5 6 >;
xlinks = 84 0 & 85 0 & 86 0 & 87 0 & 88 0 & 89 0 & 90 1 < 91 ~3 4 5 6 >;
/* if only a single pair of exopods is present, no mixed form patterns are possible */

xlinks = 103 ~0 < 104 ~2 >; /* if pleopodal exopods do not have at least 3 articles, they cannot have the form “flagellate, multiarticulate” */

xlinks = 138 10 11 12 13 15 < 140 ~3 >; /* if only a single pair of ostia is present, no mixed orientation pattern is possible */

xlinks = 141 1 < 138 ~8 10 >;
xlinks = 141 2 < 138 ~8 10 11 > < 142 ~0 >;
xlinks = 141 3 < 138 ~3 8 10 11 12 14 > < 142 ~0 1 >;
xlinks = 142 0 < 138 ~3 6 7 8 9 12 13 14 15 >;
xlinks = 142 1 < 138 ~3 6 7 9 13 14 15 >;
xlinks = 142 2 < 138 ~6 7 9 15 >;
xlinks = 142 3 < 138 ~7 9 >;
xlinks = 142 4 < 138 ~9 >;
/* preventing ostia patterns that do not match the anterior and/or posterior borders of the heart, as also ensuring that the anterior and posterior border of the heart do not cross (creating an impossible anti-heart) */


/* xlinks for serially holomologous structures */

xlinks *(1) 66 67 68 69 70 71 72;  /* oostegites are serially homologous and can only appear (with state "(1) present") as streaks */
xlinks * 78 79 80 81;  		/* thoracopodal endopods (i.e. their specific form) are treated as serially homologous, homomorph transformations in more than one thoracopod are less costly */
xlinks *(1) 84 85 86 87 88 89 90;  /* thoracopodal exopods are serially homologous and can only appear (with state "(1) present") as streaks */


cc/10 . ;


;
proc/;
