# Supplementary material for: A new morphological phylogeny of Malacostraca comparing the application of character dependencies and implied weighting
Source: Cladistics. 2025 Apr 4;41(3):283–303. doi: 10.1111/cla.12611 (PMC12065123; doi:10.1111/cla.12611)
Supplement: Supplementary file 1 — Appendix S1. The presented TNT script and R‐function, both with instructional and example files, as well as other supplementary material (e.g., matrix files, tree files, distance matrices). [file CLA-41-283-s001.zip › supplement/scripts/BrowseKvalues/BrowseKvalues.run]

macro-;
macreport - ; 
report - ;
macro [ 5000 
macro *5 5000 ;
macro=;
warn-;
macfloat 1 ;

var: 	 k			   NumTrees		/* Variables to put values in them */
	 measures		   searchlevel
	 counterOne		   counterTwo
	 runcount		   collectnew
	 fin 			   DelProb
	 ResRep			   kvalor	
	 maxruns		   onlybb	
	 minK			   maxK		
	 first			   last
	 BremValues[300]   JakValues[300] 
	 BootValues[300]   input_matrix[1000]; 			

set input_matrix $MatrixNOxlinks.txt;				/* name of matrix-file additionally starting with "$" */
set measures 0;							/* 0 = bootstrapping | 1 = bootstrapping & jackknifing */
set ResRep 1500;						/* number of pseudo-replications for resampling */
set DelProb 33;							/* deletion probability for jackknifing */
set searchlevel 1;						/* 0 = [xmult= rep 5 hits 2; bb;] | 1 = [xmult= rep 20 hits 10 ratchet 100 drift 100 norss noxss nocss; bb;] */
set collectnew 0;						/* 0 = a file "TreeCollection.tre" has to be already present in the folder | 1 = a new TreeCollection will be calculated at the start */
set onlybb 0;							/* 0 = performs the serach algorithm chosen with "searchlevel" before doing TBR with the TreeCollection | 1 = performs only TBR with the TreeCollection */
set minK 1;							/* lowest k-value to be analysed */
set maxK 25;							/* highest k-value to be analysed */
set maxruns 10;							/* maximal number of runs if not ended automatically */					


taxname=;
set first ('minK' - 1);
set last ('maxK' + 1);
set counterOne 0;
set counterTwo 0;
set runcount 0;

procedure $input_matrix;
hold 2000/10;
if ('collectnew' == 1)
/* Create an initial TreeCollection with a default EW analysis  */
	if ('searchlevel' == 0)	
		xmult = rep 1 hit 1; bb;
	else
		xmult; bb;
	end
	tsave* TreeCollection.tre; save; tsave/; 
	keep 0;	
end	
log setk_report.txt;
piwe -;
piwe <15; log /; set kvalor kval;	/* sets k (sk) so that non-homoplastic characters weigh 15 times as much as characters with the highest homoplasy */
piwe -;
procedure TreeCollection.tre;
set counterOne ntrees;
keep 0;	xwipe;


loop 0 ('maxruns' - 1)
	keep 0; xwipe; set runcount ++;
	loop 'first' 'last'
		xwipe;
		set k #2;
		if (#2 > 'first')					/* When K = 0, an Equal Weighted search is performed  */
			if (#2 == 'last')				/* When K = 26, "setk" is applied  */
				piwe -;
				procedure $input_matrix ;
				piwe='kvalor';
			else
				piwe -;
				procedure $input_matrix ;
				piwe='k';
			end
		else	
			piwe -;
			procedure $input_matrix ;	
		end	
	
		if (#2 > 'first')
			if (#2 == 'last')
				tsave * MPTs_IW'kvalor'sk.tre; 	/* Tree from setk  */
			else
				tsave * MPTs_IW'k'.tre;
			end
		else
			tsave * MPTs_EW.tre; 	/* Tree from Equal Weights  */
		end
		hold 2000/10;
		tvault - ;
		if ('onlybb' == 0)
			if ('searchlevel' == 0)
				if (#1 == 0)
					xmult= rep 5 hits 2; bb;
				end
			else
				if (#1 == 0)
					xmult= rep 20 hits 10 ratchet 100 drift 100 norss noxss nocss; bb;
				end	
			end
		end
		procedure TreeCollection.tre; bb; 
		save;
		tsave/;
		procedure TreeCollection.tre; unique;
		tsave* TreeCollection.tre; save; tsave/; 
		set counterTwo ntrees;
		xw; keep 0; piwe -;
	stop
	
	if (('counterOne' == 'counterTwo') | ('runcount' == 'maxruns'))
		loop 'first' 'last'
			xwipe;
			piwe -;
			procedure $input_matrix;
			hold 2000/10;
			set k #2;
			if (#2 > 'first')
				if (#2 == 'last')
					procedure MPTs_IW'kvalor'sk.tre;
					piwe='kvalor'; 	
				else
					procedure MPTs_IW'k'.tre;
					piwe='k';
				end
			else
				procedure MPTs_EW.tre; 	
			end
			
			set NumTrees (ntrees + 1); 
			if ('NumTrees' > 1) 		/* When more than 1 MPT is found, a consensus tree is calculated  */
				nelsen * ;
				tchoose / ;
				tvault - ; 
				tvault > 0 ;
			else
				tvault - ;
				tvault > 0 ;
			end
			
			
			keep 0;
			/* #### To do Bootstrapping ###*/
				resample boot [mult= replic 1 hold 1] nogc rep 'ResRep' savetrees ;
				tvault < / ;
				set fin 'ResRep'-1; 
				set BootValues freqlist[ 'ResRep' ] 0.'fin' ;
				tchoose 'ResRep';
			/* ############################*/	
			
			if ('measures' == 1)
				keep 0;
				/* #### To do Jacknifing ###*/
				resample jak [mult= replic 1 hold 2] probability 'DelProb' nogc rep 'ResRep' savetrees ;
				tvault < / ;
				set JakValues freqlist[ 'ResRep' ] 0.'fin' ;
				tchoose 'ResRep';
				/* ############################*/
			end	
			
			/*keep 0;
			#### To calculate Combined Bremer Support ###
				tvault < 0 ;  
				force =&0 ; 
				const = ; 
				bbreak = nomulp; 
				subopt 100x1;
				force- ;
				set BremValues bremlist |!!0;
				subopt 0;
				keep 0;
				tvault < 0 ;
			####################################*/
			
			tchoose 0;
			ttags * 0 ;
			ttags [ c ; 
			loop=nd (root+1) nnodes [0]
				ttags < #nd ;
				if ('measures' == 0) 
					ttags +#nd 'BootValues[#nd]';
				else
					ttags +#nd 'BootValues[#nd]'/'JakValues[#nd]'; /* /'BremValues[#nd]'; */
				end	
			stop
			if (#2 > 'first')
				if (#2 == 'last')
					export < TreeWithSupport_IW'kvalor'sk.nex   ;
					ttags & TreeWithSupport_IW'kvalor'sk.svg bheight 40 legup 10 txtsep 20 blength 80 ;
					tsave * TreeWithSupport_IW'kvalor'sk.tre; save *; tsave /;
				else	 
					export < TreeWithSupport_IW'k'.nex   ;
					ttags & TreeWithSupport_IW'k'.svg bheight 40 legup 10 txtsep 20 blength 80 ;
					tsave * TreeWithSupport_IW'k'.tre; save *; tsave /;
				end
			else
				export < TreeWithSupport_EW.nex   ;
				ttags & TreeWithSupport_EW.svg bheight 40 legup 10 txtsep 20 blength 80 ;
				tsave * TreeWithSupport_EW.tre; save *; tsave /;
			end
			
			/* subopt 0; */
			xw; keep 0; ttags -; piwe -;
		stop	
		endloop
	else
		set counterOne 'counterTwo';
	end
stop	
piwe -;
quote Number of runs performed= 'runcount';
;
procedure/;
