# Supplementary material for: A new morphological phylogeny of Malacostraca comparing the application of character dependencies and implied weighting
Source: Cladistics. 2025 Apr 4;41(3):283–303. doi: 10.1111/cla.12611 (PMC12065123; doi:10.1111/cla.12611)
Supplement: Supplementary file 1 — Appendix S1. The presented TNT script and R‐function, both with instructional and example files, as well as other supplementary material (e.g., matrix files, tree files, distance matrices). [file CLA-41-283-s001.zip › supplement/scripts/BrowseKvalues/BrowseKvalues_Notes.txt]

- make sure the matrix file does not include " symbols and does end with proc/;

- make sure the script includes (in line 22) the proper name (with the correct filename extension, e.g. .tnt or .txt) of your matrix-file

- if you use the graphical interface of TNT, loading the script via the dropdown menu (> "Open input file"), NOT by drag-and-drop on a TNT-icon (e.g. on your virtual desktop)
