# Supplementary material for: A new morphological phylogeny of Malacostraca comparing the application of character dependencies and implied weighting
Source: Cladistics. 2025 Apr 4;41(3):283–303. doi: 10.1111/cla.12611 (PMC12065123; doi:10.1111/cla.12611)
Supplement: Supplementary file 1 — Appendix S1. The presented TNT script and R‐function, both with instructional and example files, as well as other supplementary material (e.g., matrix files, tree files, distance matrices). [file CLA-41-283-s001.zip › supplement/scripts/DepSynTrans/characters.txt]

0 Carapace absent present
1 [0(1)]_Carapace,_extent short_carapace,_covering_a_maximum_of_four_of_the_anteriormost_thoracomeres well-developed,_covering_five_up_to_all_thoracomeres
2 [0(1)]_Carapace,_cuticle,_internal_layer solid_and_undifferentiated_from_other_carapace_cuticle_(unable_to_perform_gas_exchange) thin_(enabling_gas_exchange_with_underlying_hemolymph_channels)
3 [0(1)]_Carapace,_adductor_muscles absent present
4 [0(1)]_Carapace_(in_females),_forming_dorsal_brood_pouch_for_keeping_the_eggs absent present
5 Thorax,_thoracomeres_confluent_(at_least_dorsally)_with_head_and_(if_present)_carapace_(forming_the_cephalothorax),_number 0 1 2 3-4 5-8
6 Pleon,_number_of_free_segments seven six five_(6th_pleomere_confluent_with_telson,_forming_a_pleotelson) four_(5th_&_6th_segment_confluent),_but_separate_from_telson four_(posterior_pleomeres_entirely_confluent_with_telson,_forming_a_pleotelson) three_or_less_(posterior_pleomeres_entirely_confluent_with_telson,_forming_a_pleotelson)
7 Pleon,_anterior_pleomeres,_size_relative_to_posteriorly_following_pleomere(s) first_pleomere_fully_developed,_of_similar_(or_greater)_size only_first_pleomere_smaller first_2_or_more_pleomeres_reduced_in_size
8 Pleon,_second_segment,_pleura not_overlapping_other_pleura,_or_only_those_of_the_third_pleomere,_or_pleura_absent overlapping_those_of_the_first_and_third_pleomere
9 Pleon,_musculature,_enabled_motion_(escape_reaction) not_capable_of_caridoid_escape_response "precaridoid",_enabling_180°_turn_escape_response with_diagonal_muscles_crossing_pleonite_boundaries,_enabling_caridoid_reverse_escape_response "reverse_flip",_sudden_straightening_of_the_flexed_pleon,_resulting_in_a_"jump"
10 Rostrum absent present
11 [10(1)]_Rostrum,_connection_to_head fused_to_head hinged_to_head
12 Antennula,_basal_article,_statocyst absent present
13 Antennula,_inner_ramus absent present
14 [13(1)]_Antennula,_inner_ramus,_number_of_articles multiarticulate_(more_than_20) 10-20 2-9 1_(as_a_scale)
15 Antennula,_outer_ramus,_number_of_articles multiarticulate_(more_than_20_articles) 10-20 4-9 2-3 1_(as_a_scale_or_otherwise_reduced)
16 [13(1)]_Antennula,_inner_ramus,_third_antennnula_ramus_(as_offbranch_of_the_inner_ramus) absent present
17 Antenna,_inner_ramus,_number_of_articles 11_or_more 5-10 1-4
18 Antenna,_outer_ramus absent present
19 [18(1)]_Antenna,_outer_ramus,_scale_(scaphocerite),_length_relative_to_first_two_articles_of_the_inner_ramus as_long_or_longer shorter
20 Antenna,_antennal_gland absent present
21 Labrum,_posterior_tooth absent present
22 Mandible,_gnathal_edge,_incisor_process absent present
23 [22(1)]_Mandible,_gnathal_edge,_incisor_process,_shape stout_and_tooth-like thin_and_blade-like_or_rudimentary
24 Mandible_(adult),_gnathal_edge,_"spine_row"_(i.e._field_of_setae)_between_the_incisor_and_molar_process absent present
25 [24(1)]_Mandible_(adult),_gnathal_edge,_spine_row,_lacinia_mobilis_(on_at_least_one_mandible) absent present
26 [25(1)]_Mandible_(adult),_lacinia_mobilis,_distribution on_left_and_right_mandible only_on_left_mandible
27 [181(0/1)]_Mandible,_lacinia_mobilis_in_larval_stages absent present
28 Mandible,_palp absent present
29 [28(1)]_Mandible,_palp,_podomeres,_number 1-2 3-4
30 Paragnath,_left-right_symmatry symmetrical asymmetrical
31 Paragnath,_distal_process_("palp") absent present
32 Maxillula,_palp absent present
33 [32(1)]_Maxillula,_palp,_form elongate,_produced_in_distal_direction elongate,_reflexed_in_proximal_direction rounded,_non-elongate_(vestigial)
34 Maxilla,_endite_lobes,_number three_or_more two_or_less
35 Maxilla,_palp absent present
36 Maxilla,_exopod absent present
37 [36(1)]_Maxilla,_exopod,_form elongate,_projecting_distally,_marginally_carrying_a_row_of_plumose_setae platelike,_projecting_distally_as_well_as_proximally_beyond_its_lateral_attachment,_marginally_carrying_a_row_of_plumose_setae simple_lateral_non-setose_lobe,_broad_without_proximal_or_distal_projection_beyond_its_lateral_attachment vestigial_laterodistal_projection
38 Maxilla,_maxillary_gland absent present
39 Thoracopod_1,_coxa,_configuration left_and_right_leg_separate left_and_right_leg_fused_in_midline
40 Thoracopod_1,_coxa,_epipod(s) absent present
41 [40(1)]_Thoracopod_1,_coxa,_epipod(s),_number 1 2_or_more
42 [40(1)]_Thoracopod_1,_coxa,_epipod(s),_form bailer simple_plate_or_tube composed_of_a_distally_projecting_lanceolate_siphonal_branch_and_a_proximally_projecting_bailer_carrying_a_branched_gill
43 [40(1)]_Thoracopod_1,_coxa,_epipod(s),_respiratory_function non-respiratory_(absent) respiratory_(present)
44 [40(1)]_Thoracopod_1,_coxa,_epipod(s),_ventilatory_function non-ventilatory_(absent) ventilatory_(through_rotating_or_oscillating_movement)_(present)
45 Thoracopod_1,_coxa,_posteriorly_directed_plate_(in_females_only) absent present
46 Thoracopod_1,_coxa,_endite(s) absent present
47 Thoracopod_1,_basis,_endite(s) absent present
48 [47(1)]_Thoracopod_1,_basis,_endite(s),_coupling_hooks absent present
49 Thoracopod_1,_endopod,_form "pediform",_similar_to_posterior_thoracopods vestigial_(no_clear_podomere_differentiation) flagella-like "cleaning_leg",_slender_(compared_to_posterior_thoracopods)_and_elongated,_with_tiny_subchelate_dactylus_and_distal_tuft_of_setae claw-like,_curved_mediad_("unguiped")
50 Thoracopod_1,_endopod,_ischium absent present
51 [50(1)]_Thoracopod_1,_ischium,_endite(s) absent present
52 Thoracopod_1,_basis-merus_musculature absent present
53 [50(1)]_Thoracopod_1,_ischium-merus_musculature absent present
54 Thoracopod_1,_exopod absent present
55 [54(1)]_Thoracopod_1,_exopod,_form styliform,_flagellate_(more_than_4_articles),_feathered with_few_(up_to_4)_articles,_feathered elongate_lamellar roundish_plate vestigial
56 Thoracopods_2-8,_coxa,_form closed_ring-like_structure open_half-ring_(at_least_in_males) composed_of_two_or_more_solid_pieces,_only_loosely_connected_by_membrane
57 Thoracopod_2-8,_coxa,_posterior_invagination absent present_(at_least_on_some_thoracopods)
58 Thoracopods_2-8,_coxa,_epipods_(including_pleurobranchiae) absent present_(at_least_on_some_thoracopods)
59 [58(1)]_Thoracopods_2-8,_coxa,_epipods,_maximum_number_per_leg one two_(often_two_branches,_developing_from_one_anlage) more_than_two_epipodites_(including_arthrobranchiae_and_pleurobranchiae,_or_in_another_way)
60 [58(1)]_Thoracopods_2-8,_coxa,_epipods,_position only_lateral_on_coxa_or_membrane at_least_one_branch_carried_under_the_thorax at_least_one_branch_on_body_wall_(as_pleurobranch)
61 [58(1)]_Thoracopods_2-8,_coxa,_epipods,_form simple_plate_or_tube branched_gill_arising_from_a_simple_plate branched_gill
62 Thoracopods,_coxa,_coxal_plates absent present
63 Thoracopods_2-8,_coxa,_oostegites_(in_females,_forming_a_marsupium_for_brood_care) absent present_(at_least_on_some_thoracopods)
64 [63(1)]_Oostegites,_presence_during_life_history permanently_present_after_becoming_sexually_mature reduction_after_every_brood_or_breeding_season
65 [63(1)]_Oostegites,_marginal_setae absent present
66 [63(1)]_Thoracopod_2,_oostegite absent present
67 [63(1)]_Thoracopod_3,_oostegite absent present
68 [63(1)]_Thoracopod_4,_oostegite absent present
69 [63(1)]_Thoracopod_5,_oostegite absent present
70 [63(1)]_Thoracopod_6,_oostegite absent present
71 [63(1)]_Thoracopod_7,_oostegite absent present
72 [63(1)]_Thoracopod_8,_oostegite absent present
73 Thoracopods_2-8,_articulation_between_thorax_and_coxa,_orientation_relative_to_body_axis transverse_(lateral-medial_axis) sagittal_(anterior-posterior_axis) coxa_immobilized intermediate_between_transverse_and_sagittal_(posteromedial_to_anterolateral) intermediate_between_transverse_and_sagittal_(posterolateral_to_anteromedial)
74 Thoracopods_2-8,_articulation_between_coxa_and_basis,_type bicondylar,_allowing_mostly_abduction_/_adduction monocondylar,_motion_in_different_directions_is_possible not_articulated,_or_coxa_and_basis_otherwise_fused bicondylar,_axis_intermediate_between_transverse_and_sagittal_(posterolateral_to_anteromedial) bicondylar,_allowing_mostly_promotion_/_remotion
75 Thoracopods_2-8,_basis,_configuration undivided divided_into_proximal_anterior_triangle_and_distal_basis_(forming_an_intrabasal_articulation) divided_into_proximal_lateral_half-ring_and_distal_basis_(at_least_on_some_thoracopods,_forming_an_intrabasal_articulation)
76 Thoracopods_2-8,_endopod,_extrinsic_musculature absent present
77 Thoracopods,_endopods,_median_setae_forming_brood_pouch_(in_females) absent present
78 Thoracopod_2,_endopod,_form "pediform",_similar_to_posterior_thoracopods subchelate chelate slightly_claw-like,_with_distinctly_medially_facing_dactylus "maxilliped"_(curved_medially,_with_lateral_surface_of_propodus_and_dactylus_facing_medially,_forming_a_broad_and_setose_brush-like_structure) "pediform",_but_with_only_3-4_podomeres vestigial_(no_clear_podomere_differentiation) long_and_slend…
79 Thoracopod_3,_endopod,_form "pediform",_similar_to_posterior_thoracopods subchelate chelate slightly_claw-like,_with_distinctly_medially_facing_dactylus "maxilliped"_(curved_medially,_with_lateral_surface_of_propodus_and_dactylus_facing_medially,_forming_a_broad_and_setose_brush-like_structure) "pediform",_but_with_only_3-4_podomeres vestigial_(no_clear_podomere_differentiation) long_and_slend…
80 Thoracopod_4,_endopod,_form "pediform",_similar_to_posterior_thoracopods subchelate_("raptorial_leg") chelate slightly_claw-like,_with_distinctly_medially_facing_dactylus
81 Thoracopod_5,_endopod,_form "pediform",_similar_to_posterior_thoracopods subchelate_("raptorial_leg") chelate
82 Thoracopod_8,_endopod absent present
83 Thoracopods_2-8,_exopods absent present_(at_least_on_some_thoracopods,_even_if_vestigial)
84 [83(1)]_Thoracopod_2,_exopod absent present
85 [83(1)]_Thoracopod_3,_exopod absent present
86 [83(1)]_Thoracopod_4,_exopod absent present
87 [83(1)]_Thoracopod_5,_exopod absent present
88 [83(1)]_Thoracopod_6,_exopod absent present
89 [83(1)]_Thoracopod_7,_exopod absent present
90 [83(1)]_Thoracopod_8,_exopod absent present
91 [83(1)]_Thoracopods_2-8,_exopods,_form,_pattern_(of_those_present) all_elongate_lamellar all_styliform,_flagellate,_feathered all_with_only_few_(up_to_4)_articles,_distally_feathered most_with_few_(up_to_4)_articles,_posterior_ones_vestigial most_lamellar,_anterior_ones_flagellate most_flagellate,_posterior_ones_lamellar anterior_ones_with_few_(up_to_4)_articles,_posterior_ones_lamellar all_tw…
92 [83(1)]_Thoracopods_2-8,_exopods,_posterior_sclerite_as_proximal_articulation_with_basis absent present_(at_least_in_some_thoracopods)
93 Pleopods_1-5,_distribution_pattern all_five_pairs_(1-5)_present only_first_three_pairs_(1-3)_present only_first_or_first_two_(1-2)_pair(s)_present
94 [93(0)]_Pleopods_4_and_5,_form_compared_to_pleopods_1-3 similar differentiated_("uropods") 4th_pair_similar_to_anterior_3_pairs,_5th_pair_vestigial uniramous_and_unisegmented,_differing_from_further_reduced_anterior_three_pairs
95 Pleopods_1-5_in_females_(at_least_on_some_pleomeres) absent present
96 [95(1)]_Pleopods_1-5_(in_females),_oosetae_(for_egg_attachment_through_funiculus_of_"cement"_like_egg_shell) absent present_(at_least_on_some_pleopods)
97 Pleopods_1-5,_protopod,_coupling_hooks_("retinaculae") absent present_(at_least_on_some_pleopods)
98 Pleopods_1-5,_endopods absent present_(at_least_on_some_pleopods)
99 [98(1)]_Pleopods_1-5,_endopods,_coupling_structures absent present_(at_least_on_some_pleopods)
100 [95(1)+99(1)]_Pleopods_1-5,_endopods,_coupling_structures,_sexual_distribution in_both_sexes_(at_least_on_some_pleopods) only_in_males
101 [98(1)]_Pleopods_1-5,_endopods,_form_(of_most) styliform broad,_flattened flattened,_multiarticulate flagellate,_multiarticulate vestigial
102 Pleopods_1-5,_exopods absent present_(at_least_on_some_pleopods)
103 [102(1)]_Pleopods_1-5,_exopods,_number_of_articles 3_or_more 2 1
104 [102(1)]_Pleopods_1-5,_exopods,_form_(of_most) styliform broad,_flattened flagellate,_multiarticulate vestigial
105 [98(1)]_Pleopod_1_(in_males),_endopod,_modification_for_sperm_transfer_(forming_a_petasma_together_with_the_second_pleopod) none_or_only_minor_modifications_(absent) modified_(present)
106 [102(1)+105(1)]_Pleopod_2_(in_males),_petasma,_part_involved exopod endopod_(with_different_modifications_than_on_pleopod_1)
107 Pleopod_6,_form_and_orientation smaller_than_more_anterior_pleopods,_far_from_the_telson,_not_forming_a_tail_fan paddle-like,_forming_a_tail_fan_together_with_the_telson_(uropods) oriented_posteriorly_close_to_telson_but_not_forming_a_tail_fan_(uropods)
108 Uropod,_protopod,_articulation_axis_(relative_to_body) dorsal-ventral_axis_(allows_medial-lateral_movement_in_a_horizontal_plane) medial-lateral_axis_(allows_dorsal-ventral_movement_in_a_vertical_plane) not_articulated_(protopod_fixed) no_definitive_axis_present,_allowing_a_variety_of_motions
109 Uropod,_endopod absent present
110 [109(1)]_Uropod,_endopod,_number_of_podomeres 1 2 3_or_more
111 [109(1)]_Uropod,_endopod,_form rod-_or_spine-like flattened
112 [109(1)]_Uropod,_endopod,_statocyst absent present
113 Uropod,_exopod absent present
114 [113(1)]_Uropod,_exopod,_number_of_podomeres 1 2_or_more
115 [114(1)]_Uropod,_exopod,_proximal_podomere,_length_relative_to_next_distal_podomere longer about_equal shorter
116 [6(0/1/3)]_Telson,_form_(in_transversal_section) round dorsoventrally_flattened
117 Telson,_furca absent present
118 natatory_appendages_(thoracopodal_exopods_and/or_pleopods),_metachronal_beating_pattern_(left-right-symmetry) in_phase with_phase_shift_(antiphase)
119 Compound_eye,_eye_lobe absent present
120 [119(1)]_Compound_eye,_eye_lobe,_form pedunculate separated_from_head_capsule,_no_eye_stalk sessile,_as_separated_eyes sessile,_merged_on_midline
121 [119(1)]_Compound_eye,_eye_lobe,_ommatidia absent present
122 [121(1)]_Ommatidia,_crystalline_cone,_composition tetrapartite bipartite
123 [121(1)]_Ommatidia,_bipartite_crystalline_cone,_form completely_round_in_transverse_sections,_without_any_extensions with_two_lateral_extensions_(in_transverse_sections_button-like),_formed_by_one_cone_cell_each
124 [121(1)]_Ommatidia,_crystalline_cone_cell,_processes absent present
125 [124(1)]_Ommatidia,_crystalline_cone_cell,_processes,_number 4 2_(only_the_two_accessory_cone_cell_processes_are_present,_the_processes_of_the_two_main_cone_cells_are_missing
126 [121(1)]_Ommatidia,_cone_cell,_nuclei,_position all_four_lying_in_one_plane_on_top_of_the_cone nuclei_of_the_accessory_cone_cells_distally_displaced
127 [121(1)]_Ommatidia,_clear_zone no_clear_zone_between_crystalline_cone_and_rhabdom_(apposition_eye) clear_zone_formed_by_retinular_cells_and/or_distal_pigment_cells,_cone_and_rhabdom_not_in_direct_contact_(superposition_eye)
128 [121(1)]_Ommatidia,_retinular_cells,_number 8 7 5 3
129 Nauplius_eye_(s._str.)_of_adult absent present
130 Dorsal_frontal_organ absent present
131 Ventral_frontal_organ absent present
132 Sensory_dorsal_organ absent present
133 Posterior_sensory_dorsal_organ absent present
134 [119(1)]_Eye_lobe,_photophore absent present
135 Photophores_in_second_&_seventh_thoracopodal_coxa_and_first_to_fourth_pleonal_sternite absent present
136 Heart,_ostia absent present
137 [136(1)]_Heart,_ostia,_shape shallow_(sometimes_almost_flat)_trench,_most_of_the_valve_visible_from_outside origin_of_ostial_valves_extruded,_V-shaped_trench_of_medium_depth
138 [136(1)]_Heart,_ostia,_distribution_pattern (at_least_in_part)_segmental_row_of_at_least_6_ostia five_pairs:_two_pairs_dorsally,_two_pairs_laterally_and_one_pair_lateroventrally three_pairs:_one_anterior_dorsolaterally,_one_central_ventrolaterally,_one_posterior_dorsolaterally three_pairs,_situated_in_Th3,_Th4_and_Th5 three_pairs:_one_situated_anteriorly,_two_pairs_situated_in_close_vicinity_…
139 [136(1)]_Heart,_ostia,_position_of_paired_ostia_in_relation_to_each_other opposite diagonally_shifted
140 [136(1)]_Heart,_paired_ostia,_normal_vector,_angle_in_relation_to_longitudinal_axis orthogonal pointing_in_a_posterior_direction_on_both_sides pointing_in_an_anterior_direction_on_one_side_and_a_posterior_direction_on_the_other_side some_pointing_in_a_posterior_direction_on_both_sides,_others_orthogonal
141 Heart,_extent,_anterior_border in_thoracomere_1_(Th1) Th2 between_Th3_and_Th4 between_Th5_and_Th6
142 Heart,_extent,_posterior_border Th2 Th4 Th5 between_Th6_and_Th7 Th8 Pleomere_1_(Plm1) posterior_in_pleon_(Plm4_or_Plm5)
143 Heart,_general_shape tube-like fusiform roughly_spherical dumbbell_shaped
144 Heart,_attachment_to_dorsal_diaphragm directly via_suspending_tissue
145 Heart,_myocard,_cardiomyocytes,_arrangement single_layer_of_semicircular_cells two_distinct_layers_of_semicircular_cells meshwork_without_dominant_orientation_and_bundles_running_across_the_lumen meridional_with_dorsal_and_ventral_knots single_layer_of_semicircular_cells_in_parallel_in_anterior_and_posterior_region,_meridional_with_dorsal_and_ventral_knots_in_middle_region
146 [145(0/1)]_Heart,_myocard,_cardiomyocytes,_semicircular_cells,_circumvolution without_helical_shift partly_with_and_partly_without_helical_shift with_helical_shift
147 Heart,_myocard,_cardiomyocytes,_distance_between_contractile_parts_of_neighboring_cardiomyocytes directly_adjoining with_space_between
148 Heart,_ultrastructure,_T_tubules,_location_relative_to_sarcomere_striation at_Z_level at_Z_and_H_level at_Z_and_AI_level
149 Heart,_ultrastructure,_couplings,_location_relative_to_sarcomere_striation at_AI_level at_H_level
150 Heart,_ultrastructure,_M_line absent present
151 [150(1)]_Heart,_ultrastructure,_M_line,_form distinct diffuse
152 Cardiac_arteries absent present
153 [152(1)]_Cardiac_arteries,_ventral_vessel_system_(connected_to_dorsal_vessel_through_medial_branches_of_some_lateral_cardiac_arteries_or_through_a_single_artery) absent present
154 [153(1)]_Ventral_vessel_system,_connection_to_heart through_series_of_paired_medial_branches_of_some_lateral_cardiac_arteries through_(mostly_unpaired)_cardiac_artery_("descending_artery"),_(usually)_in_the_seventh_or_eighth_thoracic_segment
155 [154(1)]_Descending_artery,_splitting below_ventral_nerve_cord above_ventral_nerve_cord
156 [152(1)]_Cardiac_arteries,_pair_of_anterior_lateral_arteries_(ALAs) absent present
157 [156(1)]_Cardiac_arteries,_anterior_lateral_arteries_(ALA),_supply_of_first_antennae absent present
158 [156(1)]_Cardiac_arteries,_anterior_lateral_arteries_(ALA),_supply_of_second_antennae absent present
159 [156(1)]_Cardiac_arteries,_anterior_lateral_arteries_(ALA),_supply_of_mandibles absent present
160 [152(1)]_Cardiac_arteries_(other_than_ALA_and_descending_artery),_distribution_pattern segmental one_pair_anteriorly_+_one_pair_in_the_middle_part_of_the_heart_+_five_pairs_posteriorly two_pairs_anteriorly two_pairs_anteriorly_+_two_pairs_posteriorly one_pair_anteriorly_+_one_pair_posteriorly one_pair_+_three_unpaired four_ventral_pairs_in_anterior_half_of_the_heart three_pairs_in_adjacent_th…
161 [152(1)]_Cardiac_arteries_(other_than_ALA_and_descending_artery),_destination thoracopods_or_pleopods visceral
162 Anterior_aorta absent present
163 [162(1)]_Anterior_aorta,_lateral_stomach_arteries absent present
164 [162(1)]_Anterior_aorta,_pericerebral_ring absent present
165 [162(1)]_Anterior_aorta,_optical_arteries absent present
166 [165(1)]_Anterior_aorta,_optical_arteries,_pattern common_trunk_/_split_aorta pair_of_arteries
167 [162(1)]_Anterior_aorta,_myoarterial_formation_a_(internalization_of_oesophageal_dilator_muscles_m103_and_m104_into_anterior_aorta) not_internalized_(absent) internalized_(present)
168 [162(1)]_Anterior_aorta,_myoarterial_formation_b_(internalization_of_musculi_occuli_basales_posteriores_(mobp)_into_anterior_aorta) not_internalized_(absent) internalized_(present)
169 Posterior_aorta absent present
170 Thoracal_podo-pericardial_sinuses absent present
171 Pleonal_podo-pericaridal_sinuses absent present
172 Foregut,_Superomedianum_(unpaired) absent present
173 Foregut,_Inferomedianum_anterius_(midventral_cardic_ridge) absent present
174 Foregut,_Inferomedianum_posterius_(midventral_pyloric_ridge) absent present
175 [174(1)]_Foregut,_Inferomedianum_posterius,_secondary_filter_grooves absent present
176 [175(1)]_Foregut,_Inferomedianum_posterius,_secondary_filter_grooves,_number_per_side more_than_10 4-10 3 2 1
177 Foregut,_anterior_(cardiac)_section,_extent_compared_to_posterior_(pyloric)_section larger of_similar_dimension smaller
178 Midgut,_dorsal_caeca absent present
179 [6(0/1/3)]_Endgut,_anus,_position terminal_on_telson sub-terminal_on_telson proximoventral_on_telson on_pleomere_6
180 Thoracomere_6_(in_females),_oopores,_position on_coxa adjacent_to_coxae medial_on_sternite
181 Thoracomeres_6-8,_sternum_in_female_compared_to_male no_or_only_minor_modifications modified_(thelycum)
182 [181(1)]_Thoracomere_6-8,_sternum_in_females,_thelycum,_form_and_position superficial_modifications_on_at_least_thoracomere_8,_possibly_also_including_Th7_or_even_Th6 spermatheca_(enclosed_sperm_storage_structure)_on_thoracomere_8 spermatheca_on_thoracomere_6
183 Thoracomere_8_(in_males),_gonopores,_position on_coxa medially_placed_on_sternite_(coxal_projection_not_differentiated)
184 [183(1)]_Thoracomere_8_(in_males),_gonopores_on_sternite,_configuration as_separate_structures merged_into_single_structure
185 Thoracomere_8_(in_males),_gonopores,_form simple_slot-like_openings simple_openings_flanked_by_two_lobes_(anterior_and_posterior) short_papillae_or_cones elongated_into_tubular_penes
186 Sperm,_body_form compact,_rounded elongate
187 Sperm,_acrosome absent present
188 Sperm,_nuclear_membrane absent_(chromatine_diffuse) present
189 Sperm,_microtubular_arms_or_spikes absent present
190 Sperm,_cross_striated_perforatorium_("pseudoflagellum") absent present
191 Sperm,_transfer without_spermatophore via_spermatophore
192 [191(1)]_Spermatophore,_formation protein_cap_on_acrosomes_of_sperm_bundle secretion_surrounding_sperm sperm_cord
193 Post-hatching_development hatching_at_a_free_living_larval_stage pseudodirect_development_(non-free-living_post-hatching_stage(s)) direct_development
194 [193(0)]_Post-hatching_development,_larval_stage_as_free_living_nauplius absent present
195 [193(2)]_Post-hatching_development,_direct_development,_thoracic_appendages_in_hatchling,_number 8 7_(Manca_stage) 5_or_6
196 Appendages,_order_of_development advanced_development_of_anterior_head_appendages continuous_anteroposterior_decrease_in_the_degree_of_appendage_formation
197 Embryonic_development,_Cleavage meroblastic_(superficial) mixed holoblastic_(total)
198 Embryonic_development,_Ectoteloblasts absent present
199 [198(1)]_Embryonic_development,_Ectoteloblasts,_number 19 variable
200 [198(1)]_Ectoteloblasts,_arrangement forming_a_ring_around_the_caudal_papilla_(giving_rise_to_embryonic_ventral_and_dorsal_material) forming_a_transverse_row_(only_the_ventral_side_of_the_embryo_is_formed_by_ectoteloblasts_and_the_dorsal_side_is_closed_much_later_in_development)
201 Early_embryo_(nauplius_larva),_position_of_posterior_body flexed_ventrad flexed_dorsad
202 [201(0)]_Ventrally_flexed_embryo,_yolk_in_posterior_part absent present
203 Embryonic_dorsal_organ absent present
204 [203(1)]_Embryonic_dorsal_organ,_shape simple_layer cup_shaped belt_shaped_single-layer
205 Embryonic_transient_paired_lateral_organs absent present
206 Midgut,_formation by_entoderm at_the_border_between_stomodaeum_and_proctodaeum
