# Supplementary material for: A new morphological phylogeny of Malacostraca comparing the application of character dependencies and implied weighting
Source: Cladistics. 2025 Apr 4;41(3):283–303. doi: 10.1111/cla.12611 (PMC12065123; doi:10.1111/cla.12611)
Supplement: Supplementary file 1 — Appendix S1. The presented TNT script and R‐function, both with instructional and example files, as well as other supplementary material (e.g., matrix files, tree files, distance matrices). [file CLA-41-283-s001.zip › supplement/scripts/DepSynTrans/DepSynTrans.R]

## Title: DepSynTrans
## Version: 0.1-1
## Date: 2023-11-25
## Authors: Ambrosio Torres (Ctr. Integr. Biodivers. Discov. - Museum für Naturkunde, Berlin, Germany)
##			Markus Grams and Stefan Richter (Rostock University, Rostock, Germany)
## Maintainer: Ambrosio Torres <atorresgalvis@gmail.com> <Ambrosio.TorresGalvis@mfn.berlin>
## Depends: R version (>= 3.6.3 )
## Description: Translator of the character dependency syntax proposed by Grams & Richter (2023) into TNT xlinks commands 
## License: GPL (3)
## Usage: DepSynTrans(InputFile= "TestFile.txt", OutputFile = "DepSynTrans_Output.txt")
##	  or: DepSynTrans("TestFile.txt", "DepSynTrans_Output.txt")

DepSynTrans <- function(InputFile= "TestFile.txt", OutputFile = "DepSynTrans_Output.txt") {
	fileto <- readLines(InputFile)						#Read the lines in the input file into the object "fileto"
	condenado <- file(OutputFile, open="wt")			#Open an output file for putting the results (object "condenado")
	for (linea in 1:length(fileto)) {					#Loop for travel trought the lines of the input file
		frase <- fileto[linea]							#Take each line (one by one) of the input file
		FraseFinal <- NULL								#Create and empty string where each line of the outputfile will be included	
		if (grepl("\\[", frase)) {						#Evaluate if the line includes syntax for character dependencies. i.e. if there is a "[" symbol
			if (grepl("\\]", frase)) {					#Evaluate if the line includes a closing symbol for the dependencies definition. i.e. if there is a "]" symbol
				fraseSplit <- strsplit(frase, "")[[1]]	#Split the string into characters
				start <- grep("\\[", fraseSplit)		#Define the position of the "[" symbol. This will be the start position for reading the dependencies definitions
				if (length(start) > 1) {				#Evaluate if there are more that one "[" symbol.
					start <- start[1]						#If the previos is true, only the first "[" will be taken into account 
					warning("More than one '[' symbols have been found in one same line. Only the first will be used.") #Inform the previous comment to the user
				}
				final <- grep("\\]", fraseSplit)[1] 	#Define the position of the "]" symbol. This will be the final position for reading the dependencies definitions
				syntax <- paste(fraseSplit[(start+1):(final-1)], collapse="")	#Take the characters included into the syntax definition into one string. I.e. the characters included into the brackets "[....]"
					if (grepl("\\(", syntax)) {								#Evaluate if the definition of dependencies includes parenthesis. i.e. if there is a "(" symbol
						if (grepl("\\)", syntax)) {							#Evaluate if the definition of dependencies includes closing parenthesis. i.e. if there is a ")" symbol
							FraseFinal <- "xlinks ="						#Put in the current line of the output file the string "xlinks ="
							FraseInapl <- FraseFinal						#Create a replica of FraseFinal for writing a "if inapplicable" statement
							caracter <- gsub(" ", "", paste(fraseSplit[1:(start-1)], collapse="")) #Remove all white spaces before the "[" symbol in the line.
							caracter <- gsub("\\D", "", caracter)								 ##Remove all characters/symbols different than a number/digit, before the "[" symbol in the line.
							fraseSplit <- fraseSplit[(start+1):(final-1)]	#Take the characters of the dependencies definition. I.e. the characters included into the brackets "[....]"
							fraseSplit <-strsplit(gsub(" ", "", paste(fraseSplit, collapse ="")), "")[[1]] #Remove all white spaces included inside the brackets "[....]"
							while (length(fraseSplit) > 0) {				#Start a loop for reading all the definition inside the brackets "[....]", until all nondependant characters have been read.
								mases <- 0									#Dummy variable to count the number of following pluses ("+") in the dependencies definition.
								while (grepl("[[:digit:]]", fraseSplit[1]) != TRUE) { #Start a nested loop for reading all the digits inside the brackets "[....]", until no digits remain.
									if (fraseSplit[1] == "+") {
										fraseSplit <- fraseSplit[-1]
										if (mases > 0) { #If there is another "+" symbol following a previous "+" symbol, the script will stop and inform to the user
											stop(paste("You have a '+' symbol repeated. Please check the line", 
											linea,
											"of your input file."))
										}
										FraseFinal <- paste(FraseFinal, "|") #Put in the current line of the output file a "|" symbol
										FraseInapl <- paste(FraseInapl, "|") 
										mases <- mases + 1
									} else {
										alien <- fraseSplit[1]
										stop(paste("The symbol '", alien, "' is not allowed into the definition of dependencies. Please check the line",
											linea, 
											"of your inputfile."))
									}	
								}
								carnum <- NULL
								for (i in 1:length(fraseSplit)) {
									if (fraseSplit[i] == "(") {
										StateStart <- i + 1 
										break
									}
									carnum <- paste(carnum, fraseSplit[i], sep="")
									carnum <- gsub("\\D", "", carnum)
								}
								StateFinal <- (grep("\\)", fraseSplit)[1]) -1
								State <- paste(fraseSplit[StateStart:StateFinal], collapse="")
								if (grepl("\\D", State)) {				#Searches for symbols other than numbers in State
									State <- strsplit(State, "/")[[1]]	#Splits State into substrings at the "/" symbol(s)
									State <- gsub("\\D", "", State)		#Removes all non-number symbols
									State <- paste(State, collapse=" ")	#Combines the substrings (the different enabling states) again via whitespaces into State
								}	
								fraseSplit <- fraseSplit[-c(1:(StateFinal+1))]
								FraseFinal <- paste(FraseFinal, carnum, paste("~", State, sep=""))
								FraseInapl <- paste(FraseInapl, carnum, paste("-", sep=""))
							}
							FraseFinal <- paste(FraseFinal, " < ", caracter, " - >;", sep= "")
							FraseInapl <- paste(FraseInapl, " < ", caracter, " - >;", sep= "")
						} else {
							stop(paste("No closing parenthesis found. Please review the line", 
								linea, 
								"of your input file!!"),
								call.= FALSE	  
							)
						}
					} else {
							#DoNothing. No dependencies defined for the character.
					}						
			} else {
				stop(paste("No closing square bracket found. Please review the line", 
							linea, 
						"of your input file!!"),
					call.= FALSE	  
				)
			}
		cat(paste(FraseFinal, " ", FraseInapl, "\n", sep=""), file = condenado)	#Put the complete line dependencies in the output file. 
		} else {
			#DoNothing. No dependencies defined for the character.
		}
	}
	warning("DONE! Please take into account that if your enabling states include letters or unallowed symbols, those symbols (different than / or +) were removed.")
	close(condenado)
}
