# Supplementary material for: A new morphological phylogeny of Malacostraca comparing the application of character dependencies and implied weighting
Source: Cladistics. 2025 Apr 4;41(3):283–303. doi: 10.1111/cla.12611 (PMC12065123; doi:10.1111/cla.12611)
Supplement: Supplementary file 1 — Appendix S1. The presented TNT script and R‐function, both with instructional and example files, as well as other supplementary material (e.g., matrix files, tree files, distance matrices). [file CLA-41-283-s001.zip › supplement/Tree distance/Comparison nRF-distances sorted by analyses.xlsx]

## Sheet: Tabelle2
Number of MPTs:	18	2	1	2	1	1	2	2	1	2	1	2	1	2	1	1	2	1	8	1	1	1	1
analysis	EW	IW k=25	IW k=23~24	IW k=17~22	IW k=16	IW k=15	IW k=12~14	IW k=11	IW k10	IW k=8~9	IW k=7	IW k=6	IW sk=5.443699	IW k=5	IW k=4	IW k=3	IW k=2	IW k=1	xlinks (XL)	XL IW k=10~25	XL IW k=4~9	XL IW k=2~3	XL IW k=1
EW	0 ~ 0.13	0 ~ 0.13	0 ~ 0.13	0 ~ 0.13	0 ~ 0.13	0 ~ 0.13	0 ~ 0.13	0.19 ~ 0.31	0.19 ~ 0.31	0.19 ~ 0.31	0.19 ~ 0.31	0.19 ~ 0.31	0.19 ~ 0.31	0.25 ~ 0.38	0.25 ~ 0.38	0.25 ~ 0.38	0.25 ~ 0.38	0.47 ~ 0.56	0.16 ~ 0.44	0.34 ~ 0.44	0.31 ~ 0.44	0.34 ~ 0.47	0.5 ~ 0.59
IW k=25	0 ~ 0.13	0 ~ 0.03	0 ~ 0.03	0 ~ 0.03	0 ~ 0.03	0 ~ 0.03	0 ~ 0.03	0.22 ~ 0.25	0.22 ~ 0.25	0.22 ~ 0.25	0.22 ~ 0.25	0.22 ~ 0.25	0.22 ~ 0.25	0.28 ~ 0.31	0.28 ~ 0.31	0.25 ~ 0.28	0.25 ~ 0.28	0.47 ~ 0.5	0.19 ~ 0.41	0.34 ~ 0.38	0.31 ~ 0.34	0.34 ~ 0.38	0.56 ~ 0.59
IW k=23~24	0 ~ 0.13	0 ~ 0.03	/	0 ~ 0.03	0.03	0	0 ~ 0.03	0.22	0.22	0.22	0.22	0.22	0.22	0.28	0.28	0.25	0.25	0.47	0.22 ~ 0.41	0.38	0.31	0.34	0.59
IW k=17~22	0 ~ 0.13	0 ~ 0.03	0 ~ 0.03	0 ~ 0.03	0 ~ 0.03	0 ~ 0.03	0 ~ 0.03	0.22 ~ 0.25	0.22 ~ 0.25	0.22 ~ 0.25	0.22 ~ 0.25	0.22 ~ 0.25	0.22 ~ 0.25	0.28 ~ 0.31	0.28 ~ 0.31	0.25 ~ 0.28	0.25 ~ 0.28	0.47 ~ 0.5	0.19 ~ 0.41	0.34 ~ 0.38	0.31 ~ 0.34	0.34 ~ 0.38	0.56 ~ 0.59
IW k=16	0 ~ 0.13	0 ~ 0.03	0.03	0 ~ 0.03	/	0.03	0 ~ 0.03	0.25	0.25	0.25	0.25	0.25	0.25	0.31	0.31	0.28	0.28	0.5	0.19 ~ 0.38	0.34	0.34	0.38	0.56
IW k=15	0 ~ 0.13	0 ~ 0.03	0	0 ~ 0.03	0.03	/	0 ~ 0.03	0.22	0.22	0.22	0.22	0.22	0.22	0.28	0.28	0.25	0.25	0.47	0.22 ~ 0.41	0.38	0.31	0.34	0.59
IW k=12~14	0 ~ 0.13	0 ~ 0.03	0 ~ 0.03	0 ~ 0.03	0 ~ 0.03	0 ~ 0.03	0 ~ 0.03	0.22 ~ 0.25	0.22 ~ 0.25	0.22 ~ 0.25	0.22 ~ 0.25	0.22 ~ 0.25	0.22 ~ 0.25	0.28 ~ 0.31	0.28 ~ 0.31	0.25 ~ 0.28	0.25 ~ 0.28	0.47 ~ 0.5	0.19 ~ 0.41	0.34 ~ 0.38	0.31 ~ 0.34	0.34 ~ 0.38	0.56 ~ 0.59
IW k=11	0.19 ~ 0.31	0.22 ~ 0.25	0.22	0.22 ~ 0.25	0.25	0.22	0.22 ~ 0.25	0 ~ 0.03	0 ~ 0.03	0 ~ 0.03	0 ~ 0.03	0 ~ 0.03	0 ~ 0.03	0.06 ~ 0.09	0.06 ~ 0.09	0.09 ~ 0.13	0.09 ~ 0.13	0.38	0.22 ~ 0.34	0.31 ~ 0.34	0.25 ~ 0.28	0.41	0.41 ~ 0.44
IW k=10	0.19 ~ 0.31	0.22 ~ 0.25	0.22	0.22 ~ 0.25	0.25	0.22	0.22 ~ 0.25	0 ~ 0.03	/	0 ~ 0.03	0	0 ~ 0.03	0	0.06 ~ 0.09	0.09	0.13	0.09 ~ 0.13	0.38	0.22 ~ 0.34	0.34	0.28	0.41	0.41
IW k=8~9	0.19 ~ 0.31	0.22 ~ 0.25	0.22	0.22 ~ 0.25	0.25	0.22	0.22 ~ 0.25	0 ~ 0.03	0 ~ 0.03	0 ~ 0.03	0 ~ 0.03	0 ~ 0.03	0 ~ 0.03	0.06 ~ 0.09	0.06 ~ 0.09	0.09 ~ 0.13	0.09 ~ 0.13	0.38	0.22 ~ 0.34	0.31 ~ 0.34	0.25 ~ 0.28	0.41	0.41 ~ 0.44
IW k=7	0.19 ~ 0.31	0.22 ~ 0.25	0.22	0.22 ~ 0.25	0.25	0.22	0.22 ~ 0.25	0 ~ 0.03	0	0 ~ 0.03	/	0 ~ 0.03	0	0.06 ~ 0.09	0.09	0.13	0.09 ~ 0.13	0.38	0.22 ~ 0.34	0.34	0.28	0.41	0.41
IW k=6	0.19 ~ 0.31	0.22 ~ 0.25	0.22	0.22 ~ 0.25	0.25	0.22	0.22 ~ 0.25	0 ~ 0.03	0 ~ 0.03	0 ~ 0.03	0 ~ 0.03	0 ~ 0.03	0 ~ 0.03	0.06 ~ 0.09	0.06 ~ 0.09	0.09 ~ 0.13	0.09 ~ 0.13	0.38	0.22 ~ 0.34	0.31 ~ 0.34	0.25 ~ 0.28	0.41	0.41 ~ 0.44
IW sk=5.443699	0.19 ~ 0.31	0.22 ~ 0.25	0.22	0.22 ~ 0.25	0.25	0.22	0.22 ~ 0.25	0 ~ 0.03	0	0 ~ 0.03	0	0 ~ 0.03	/	0.06 ~ 0.09	0.09	0.13	0.09 ~ 0.13	0.38	0.22 ~ 0.34	0.34	0.28	0.41	0.41
IW k=5	0.25 ~ 0.38	0.28 ~ 0.31	0.28	0.28 ~ 0.31	0.31	0.28	0.28 ~ 0.31	0.06 ~ 0.09	0.06 ~ 0.09	0.06 ~ 0.09	0.06 ~ 0.09	0.06 ~ 0.09	0.06 ~ 0.09	0 ~ 0.03	0 ~ 0.03	0.03 ~ 0.06	0.03 ~ 0.06	0.44	0.28 ~ 0.41	0.38 ~ 0.41	0.19 ~ 0.22	0.34	0.47 ~ 0.5
IW k=4	0.25 ~ 0.38	0.28 ~ 0.31	0.28	0.28 ~ 0.31	0.31	0.28	0.28 ~ 0.31	0.06 ~ 0.09	0.09	0.06 ~ 0.09	0.09	0.06 ~ 0.09	0.09	0 ~ 0.03	/	0.03	0.03 ~ 0.06	0.44	0.28 ~ 0.38	0.38	0.19	0.34	0.5
IW k=3	0.25 ~ 0.38	0.25 ~ 0.28	0.25	0.25 ~ 0.28	0.28	0.25	0.25 ~ 0.28	0.09 ~ 0.13	0.13	0.09 ~ 0.13	0.13	0.09 ~ 0.13	0.13	0.03 ~ 0.06	0.03	/	0 ~ 0.03	0.41	0.31 ~ 0.38	0.34	0.16	0.31	0.53
IW k=2	0.25 ~ 0.38	0.25 ~ 0.28	0.25	0.25 ~ 0.28	0.28	0.25	0.25 ~ 0.28	0.09 ~ 0.13	0.09 ~ 0.13	0.09 ~ 0.13	0.09 ~ 0.13	0.09 ~ 0.13	0.09 ~ 0.13	0.03 ~ 0.06	0.03 ~ 0.06	0 ~ 0.03	0 ~ 0.03	0.41	0.31 ~ 0.41	0.34 ~ 0.38	0.16 ~ 0.19	0.31	0.5 ~ 0.53
IW k=1	0.47 ~ 0.56	0.47 ~ 0.5	0.47	0.47 ~ 0.5	0.5	0.47	0.47 ~ 0.5	0.38	0.38	0.38	0.38	0.38	0.38	0.44	0.44	0.41	0.41	/	0.44 ~ 0.47	0.44	0.41	0.41	0.34
xlinks (XL)	0.16 ~ 0.44	0.19 ~ 0.41	0.22 ~ 0.41	0.19 ~ 0.41	0.19 ~ 0.38	0.22 ~ 0.41	0.19 ~ 0.41	0.22 ~ 0.34	0.22 ~ 0.34	0.22 ~ 0.34	0.22 ~ 0.34	0.22 ~ 0.34	0.22 ~ 0.34	0.28 ~ 0.41	0.28 ~ 0.38	0.31 ~ 0.38	0.31 ~ 0.41	0.44 ~ 0.47	0 ~ 0.25	0 ~ 0.25	0.25 ~ 0.34	0.31 ~ 0.44	0.41 ~ 0.47
XL IW k=10~25	0.34 ~ 0.44	0.34 ~ 0.38	0.38	0.34 ~ 0.38	0.34	0.38	0.34 ~ 0.38	0.31 ~ 0.34	0.34	0.31 ~ 0.34	0.34	0.31 ~ 0.34	0.34	0.38 ~ 0.41	0.38	0.34	0.34 ~ 0.38	0.44	0 ~ 0.25	/	0.31	0.41	0.47
XL IW k=4~9	0.31 ~ 0.44	0.31 ~ 0.34	0.31	0.31 ~ 0.34	0.34	0.31	0.31 ~ 0.34	0.25 ~ 0.28	0.28	0.25 ~ 0.28	0.28	0.25 ~ 0.28	0.28	0.19 ~ 0.22	0.19	0.16	0.16 ~ 0.19	0.41	0.25 ~ 0.34	0.31	/	0.19	0.53
XL IW k=2~3	0.34 ~ 0.47	0.34 ~ 0.38	0.34	0.34 ~ 0.38	0.38	0.34	0.34 ~ 0.38	0.41	0.41	0.41	0.41	0.41	0.41	0.34	0.34	0.31	0.31	0.41	0.31 ~ 0.44	0.41	0.19	/	0.53
XL IW k=1	0.5 ~ 0.59	0.56 ~ 0.59	0.59	0.56 ~ 0.59	0.56	0.59	0.56 ~ 0.59	0.41 ~ 0.44	0.41	0.41 ~ 0.44	0.41	0.41 ~ 0.44	0.41	0.47 ~ 0.5	0.5	0.53	0.5 ~ 0.53	0.34	0.41 ~ 0.47	0.47	0.53	0.53	/

## Sheet: Tabelle1
EW	XL1	XL2	XL3	XL4	XL5	XL6	XL7	XL8	XL9	XL10
1	36	24	24	21	30	39	27	33	21	18
2	39	27	27	24	33	42	30	36	24	21
3	36	24	24	21	30	39	27	33	21	18
4	33	21	21	18	27	36	24	30	18	15
5	39	21	21	18	27	36	24	30	18	15
6	42	30	30	27	36	45	33	39	27	24
7	36	24	24	21	30	39	27	33	21	18
8	42	24	24	21	30	39	27	33	21	18
9	42	27	27	24	33	42	30	36	24	21
10	39	27	27	24	33	42	30	36	24	21
11	39	24	24	21	30	39	27	33	21	18
12	45	30	30	27	36	45	33	39	27	24
13	39	27	27	24	33	42	30	36	24	21
14	33	21	21	18	27	36	24	30	18	15
15	39	24	24	21	30	39	27	33	21	18
16	39	21	21	18	27	36	24	30	18	15
17	39	27	27	24	33	42	30	36	24	21
18	39	24	24	21	30	39	27	30	21	18
19	42	27	27	24	33	42	30	30	24	21
20	39	21	21	18	27	36	24	33	18	15
21	33	21	21	18	27	36	24	30	18	15
22	36	24	24	21	30	39	27	27	21	18
23	36	21	21	18	27	36	24	36	18	15
24	36	18	18	15	24	33	21	36	15	12
25	42	27	27	24	33	42	30	33	24	21
26	42	27	27	24	33	42	30	33	24	21
27	36	24	24	21	30	39	27	30	21	18
28	39	24	24	21	30	39	27	30	21	18
29	36	21	21	18	27	36	24	27	18	15
30	36	21	21	18	27	36	24	42	18	15
31	36	18	18	15	24	33	21	42	15	12
32	39	24	24	21	30	39	27	33	21	18
	38.25	23.9062	23.9062	20.9062	29.9062	38.9062	26.9062	33.375	20.9062	17.9062
>33	29	0	0	0	2	30	0	11	0	0
27~33	3	10	10	2	28	2	21	21	2	0
<27	0	22	22	30	2	0	11	0	30	32
EW<sk	0	0	0	0	0	0	0	0	2	2
EW=sk	0	0	0	2	11	0	11	2	20	20
EW>sk	32	32	32	30	21	32	21	30	10	10
>27	0	0	0	0	0	2	0	0	0	0
12~27	4	4	2	4	4	2	4	4	4	4
<12	0	0	2	0	0	0	0	0	0	0
	XL1	XL2	XL3	XL4	XL5	XL6	XL7	XL8	XL9	XL10
sk1	27	15	12	15	27	30	24	27	21	18
sk2	24	12	9	12	24	27	21	24	18	15
sk3	27	15	12	15	27	30	24	27	21	18
sk4	24	12	9	12	24	27	21	24	18	15
	25.5	13.5	10.5	13.5	25.5	28.5	22.5	25.5	19.5	16.5
