# Supplementary material for: A new morphological phylogeny of Malacostraca comparing the application of character dependencies and implied weighting
Source: Cladistics. 2025 Apr 4;41(3):283–303. doi: 10.1111/cla.12611 (PMC12065123; doi:10.1111/cla.12611)
Supplement: Supplementary file 1 — Appendix S1. The presented TNT script and R‐function, both with instructional and example files, as well as other supplementary material (e.g., matrix files, tree files, distance matrices). [file CLA-41-283-s001.zip › supplement/Tree distance/TreeDistanceMatrix_named.csv]

	RefTree	IW_k1	XL	XL	XL	XL	XL	XL	IW_k11	IW_k10	IW_k8~9	IW_k7	IW_k6	IW_sk5.4	XL	IW_k11	IW_k8~9	IW_k6	XL_IW_k10~25	XL	IW_k5	IW_k5	IW_k4	IW_k2	EW	XL_IW_k4~9	XL_IW_k2~3	IW_k3	IW_k2	EW	EW	EW	EW	EW	IW_k25	IW_k17~22	IW_k16	IW_k12~14	EW	EW	EW	EW	EW	EW	EW	EW	IW_k25	IW_k23~24	IW_k17~22
RefTree	0	0.344	0.406	0.406	0.406	0.406	0.406	0.406	0.406	0.406	0.406	0.406	0.406	0.406	0.438	0.438	0.438	0.438	0.469	0.469	0.469	0.500	0.500	0.500	0.500	0.531	0.531	0.531	0.531	0.531	0.531	0.531	0.531	0.531	0.563	0.563	0.563	0.563	0.563	0.563	0.563	0.563	0.563	0.563	0.563	0.563	0.594	0.594	0.594
IW_k1	0.344	0	0.469	0.469	0.469	0.469	0.469	0.469	0.375	0.375	0.375	0.375	0.375	0.375	0.469	0.375	0.375	0.375	0.438	0.438	0.438	0.438	0.438	0.406	0.563	0.406	0.406	0.406	0.406	0.531	0.531	0.531	0.531	0.563	0.500	0.500	0.500	0.500	0.500	0.531	0.500	0.500	0.531	0.500	0.531	0.500	0.469	0.469	0.469
XL	0.406	0.469	0	0.031	0.094	0.156	0.156	0.125	0.281	0.281	0.281	0.281	0.281	0.281	0.156	0.250	0.250	0.250	0.188	0.188	0.344	0.313	0.313	0.375	0.250	0.281	0.406	0.344	0.344	0.281	0.281	0.281	0.250	0.281	0.281	0.281	0.281	0.281	0.313	0.281	0.313	0.313	0.313	0.281	0.313	0.281	0.313	0.313	0.313
XL	0.406	0.469	0.031	0	0.063	0.125	0.125	0.094	0.250	0.250	0.250	0.250	0.250	0.250	0.125	0.219	0.219	0.219	0.156	0.156	0.313	0.281	0.281	0.344	0.219	0.250	0.406	0.313	0.313	0.250	0.250	0.250	0.219	0.250	0.250	0.250	0.250	0.250	0.281	0.250	0.281	0.281	0.281	0.250	0.281	0.250	0.281	0.281	0.281
XL	0.406	0.469	0.094	0.063	0	0.156	0.156	0.156	0.281	0.281	0.281	0.281	0.281	0.281	0.125	0.250	0.250	0.250	0.156	0.156	0.344	0.313	0.313	0.375	0.281	0.281	0.406	0.344	0.344	0.313	0.313	0.313	0.281	0.313	0.313	0.313	0.313	0.313	0.344	0.313	0.344	0.344	0.344	0.313	0.344	0.313	0.344	0.344	0.344
XL	0.406	0.469	0.156	0.125	0.156	0	0.031	0.031	0.250	0.250	0.250	0.250	0.250	0.250	0.219	0.250	0.250	0.250	0.250	0.250	0.313	0.313	0.313	0.344	0.188	0.250	0.313	0.344	0.344	0.219	0.219	0.219	0.188	0.219	0.219	0.219	0.219	0.219	0.250	0.219	0.250	0.250	0.250	0.219	0.250	0.219	0.250	0.250	0.250
XL	0.406	0.469	0.156	0.125	0.156	0.031	0	0.031	0.219	0.219	0.219	0.219	0.219	0.219	0.188	0.219	0.219	0.219	0.219	0.219	0.281	0.281	0.281	0.313	0.188	0.281	0.313	0.313	0.313	0.219	0.219	0.219	0.188	0.219	0.219	0.219	0.219	0.219	0.250	0.219	0.250	0.250	0.250	0.219	0.250	0.219	0.250	0.250	0.250
XL	0.406	0.469	0.125	0.094	0.156	0.031	0.031	0	0.250	0.250	0.250	0.250	0.250	0.250	0.219	0.250	0.250	0.250	0.250	0.250	0.313	0.313	0.313	0.344	0.156	0.281	0.313	0.344	0.344	0.188	0.188	0.188	0.156	0.188	0.188	0.188	0.188	0.188	0.219	0.188	0.219	0.219	0.219	0.188	0.219	0.188	0.219	0.219	0.219
IW_k11	0.406	0.375	0.281	0.250	0.281	0.250	0.219	0.250	0	0	0	0	0	0	0.313	0.031	0.031	0.031	0.344	0.344	0.063	0.094	0.094	0.094	0.281	0.281	0.406	0.125	0.125	0.250	0.250	0.313	0.219	0.313	0.250	0.250	0.250	0.250	0.281	0.250	0.281	0.219	0.281	0.188	0.281	0.250	0.219	0.219	0.219
IW_k10	0.406	0.375	0.281	0.250	0.281	0.250	0.219	0.250	0	0	0	0	0	0	0.313	0.031	0.031	0.031	0.344	0.344	0.063	0.094	0.094	0.094	0.281	0.281	0.406	0.125	0.125	0.250	0.250	0.313	0.219	0.313	0.250	0.250	0.250	0.250	0.281	0.250	0.281	0.219	0.281	0.188	0.281	0.250	0.219	0.219	0.219
IW_k8~9	0.406	0.375	0.281	0.250	0.281	0.250	0.219	0.250	0	0	0	0	0	0	0.313	0.031	0.031	0.031	0.344	0.344	0.063	0.094	0.094	0.094	0.281	0.281	0.406	0.125	0.125	0.250	0.250	0.313	0.219	0.313	0.250	0.250	0.250	0.250	0.281	0.250	0.281	0.219	0.281	0.188	0.281	0.250	0.219	0.219	0.219
IW_k7	0.406	0.375	0.281	0.250	0.281	0.250	0.219	0.250	0	0	0	0	0	0	0.313	0.031	0.031	0.031	0.344	0.344	0.063	0.094	0.094	0.094	0.281	0.281	0.406	0.125	0.125	0.250	0.250	0.313	0.219	0.313	0.250	0.250	0.250	0.250	0.281	0.250	0.281	0.219	0.281	0.188	0.281	0.250	0.219	0.219	0.219
IW_k6	0.406	0.375	0.281	0.250	0.281	0.250	0.219	0.250	0	0	0	0	0	0	0.313	0.031	0.031	0.031	0.344	0.344	0.063	0.094	0.094	0.094	0.281	0.281	0.406	0.125	0.125	0.250	0.250	0.313	0.219	0.313	0.250	0.250	0.250	0.250	0.281	0.250	0.281	0.219	0.281	0.188	0.281	0.250	0.219	0.219	0.219
IW_sk5.4	0.406	0.375	0.281	0.250	0.281	0.250	0.219	0.250	0	0	0	0	0	0	0.313	0.031	0.031	0.031	0.344	0.344	0.063	0.094	0.094	0.094	0.281	0.281	0.406	0.125	0.125	0.250	0.250	0.313	0.219	0.313	0.250	0.250	0.250	0.250	0.281	0.250	0.281	0.219	0.281	0.188	0.281	0.250	0.219	0.219	0.219
XL	0.438	0.469	0.156	0.125	0.125	0.219	0.188	0.219	0.313	0.313	0.313	0.313	0.313	0.313	0	0.281	0.281	0.281	0.031	0.031	0.375	0.344	0.344	0.406	0.344	0.344	0.438	0.375	0.375	0.375	0.375	0.375	0.344	0.375	0.375	0.375	0.375	0.375	0.406	0.375	0.406	0.406	0.406	0.375	0.406	0.375	0.406	0.406	0.406
IW_k11	0.438	0.375	0.250	0.219	0.250	0.250	0.219	0.250	0.031	0.031	0.031	0.031	0.031	0.031	0.281	0	0	0	0.313	0.313	0.094	0.063	0.063	0.125	0.281	0.250	0.406	0.094	0.094	0.250	0.250	0.313	0.219	0.313	0.250	0.250	0.250	0.250	0.281	0.250	0.281	0.219	0.281	0.188	0.281	0.250	0.219	0.219	0.219
IW_k8~9	0.438	0.375	0.250	0.219	0.250	0.250	0.219	0.250	0.031	0.031	0.031	0.031	0.031	0.031	0.281	0	0	0	0.313	0.313	0.094	0.063	0.063	0.125	0.281	0.250	0.406	0.094	0.094	0.250	0.250	0.313	0.219	0.313	0.250	0.250	0.250	0.250	0.281	0.250	0.281	0.219	0.281	0.188	0.281	0.250	0.219	0.219	0.219
IW_k6	0.438	0.375	0.250	0.219	0.250	0.250	0.219	0.250	0.031	0.031	0.031	0.031	0.031	0.031	0.281	0	0	0	0.313	0.313	0.094	0.063	0.063	0.125	0.281	0.250	0.406	0.094	0.094	0.250	0.250	0.313	0.219	0.313	0.250	0.250	0.250	0.250	0.281	0.250	0.281	0.219	0.281	0.188	0.281	0.250	0.219	0.219	0.219
XL_IW_k10~25	0.469	0.438	0.188	0.156	0.156	0.250	0.219	0.250	0.344	0.344	0.344	0.344	0.344	0.344	0.031	0.313	0.313	0.313	0	0	0.406	0.375	0.375	0.375	0.375	0.313	0.406	0.344	0.344	0.406	0.406	0.344	0.375	0.375	0.344	0.344	0.344	0.344	0.375	0.375	0.375	0.438	0.406	0.406	0.406	0.344	0.375	0.375	0.375
XL	0.469	0.438	0.188	0.156	0.156	0.250	0.219	0.250	0.344	0.344	0.344	0.344	0.344	0.344	0.031	0.313	0.313	0.313	0	0	0.406	0.375	0.375	0.375	0.375	0.313	0.406	0.344	0.344	0.406	0.406	0.344	0.375	0.375	0.344	0.344	0.344	0.344	0.375	0.375	0.375	0.438	0.406	0.406	0.406	0.344	0.375	0.375	0.375
IW_k5	0.469	0.438	0.344	0.313	0.344	0.313	0.281	0.313	0.063	0.063	0.063	0.063	0.063	0.063	0.375	0.094	0.094	0.094	0.406	0.406	0	0.031	0.031	0.031	0.344	0.219	0.344	0.063	0.063	0.313	0.313	0.375	0.281	0.375	0.313	0.313	0.313	0.313	0.344	0.313	0.344	0.281	0.344	0.250	0.344	0.313	0.281	0.281	0.281
IW_k5	0.500	0.438	0.313	0.281	0.313	0.313	0.281	0.313	0.094	0.094	0.094	0.094	0.094	0.094	0.344	0.063	0.063	0.063	0.375	0.375	0.031	0	0	0.063	0.344	0.188	0.344	0.031	0.031	0.313	0.313	0.375	0.281	0.375	0.313	0.313	0.313	0.313	0.344	0.313	0.344	0.281	0.344	0.250	0.344	0.313	0.281	0.281	0.281
IW_k4	0.500	0.438	0.313	0.281	0.313	0.313	0.281	0.313	0.094	0.094	0.094	0.094	0.094	0.094	0.344	0.063	0.063	0.063	0.375	0.375	0.031	0	0	0.063	0.344	0.188	0.344	0.031	0.031	0.313	0.313	0.375	0.281	0.375	0.313	0.313	0.313	0.313	0.344	0.313	0.344	0.281	0.344	0.250	0.344	0.313	0.281	0.281	0.281
IW_k2	0.500	0.406	0.375	0.344	0.375	0.344	0.313	0.344	0.094	0.094	0.094	0.094	0.094	0.094	0.406	0.125	0.125	0.125	0.375	0.375	0.031	0.063	0.063	0	0.375	0.188	0.313	0.031	0.031	0.344	0.344	0.344	0.313	0.375	0.281	0.281	0.281	0.281	0.313	0.313	0.313	0.313	0.344	0.281	0.344	0.281	0.250	0.250	0.250
EW	0.500	0.563	0.250	0.219	0.281	0.188	0.188	0.156	0.281	0.281	0.281	0.281	0.281	0.281	0.344	0.281	0.281	0.281	0.375	0.375	0.344	0.344	0.344	0.375	0	0.438	0.469	0.375	0.375	0.031	0.031	0.031	0.063	0.031	0.094	0.094	0.094	0.094	0.063	0.094	0.063	0.063	0.063	0.094	0.063	0.094	0.125	0.125	0.125
XL_IW_k4~9	0.531	0.406	0.281	0.250	0.281	0.250	0.281	0.281	0.281	0.281	0.281	0.281	0.281	0.281	0.344	0.250	0.250	0.250	0.313	0.313	0.219	0.188	0.188	0.188	0.438	0	0.188	0.156	0.156	0.406	0.406	0.406	0.375	0.438	0.344	0.344	0.344	0.344	0.375	0.375	0.375	0.375	0.406	0.344	0.406	0.344	0.313	0.313	0.313
XL_IW_k2~3	0.531	0.406	0.406	0.406	0.406	0.313	0.313	0.313	0.406	0.406	0.406	0.406	0.406	0.406	0.438	0.406	0.406	0.406	0.406	0.406	0.344	0.344	0.344	0.313	0.469	0.188	0	0.313	0.313	0.438	0.438	0.438	0.406	0.469	0.375	0.375	0.375	0.375	0.406	0.406	0.406	0.406	0.438	0.375	0.438	0.375	0.344	0.344	0.344
IW_k3	0.531	0.406	0.344	0.313	0.344	0.344	0.313	0.344	0.125	0.125	0.125	0.125	0.125	0.125	0.375	0.094	0.094	0.094	0.344	0.344	0.063	0.031	0.031	0.031	0.375	0.156	0.313	0	0	0.344	0.344	0.344	0.313	0.375	0.281	0.281	0.281	0.281	0.313	0.313	0.313	0.313	0.344	0.281	0.344	0.281	0.250	0.250	0.250
IW_k2	0.531	0.406	0.344	0.313	0.344	0.344	0.313	0.344	0.125	0.125	0.125	0.125	0.125	0.125	0.375	0.094	0.094	0.094	0.344	0.344	0.063	0.031	0.031	0.031	0.375	0.156	0.313	0	0	0.344	0.344	0.344	0.313	0.375	0.281	0.281	0.281	0.281	0.313	0.313	0.313	0.313	0.344	0.281	0.344	0.281	0.250	0.250	0.250
EW	0.531	0.531	0.281	0.250	0.313	0.219	0.219	0.188	0.250	0.250	0.250	0.250	0.250	0.250	0.375	0.250	0.250	0.250	0.406	0.406	0.313	0.313	0.313	0.344	0.031	0.406	0.438	0.344	0.344	0	0.063	0.063	0.094	0.063	0.125	0.125	0.125	0.125	0.031	0.125	0.094	0.031	0.031	0.063	0.094	0.125	0.094	0.094	0.094
EW	0.531	0.531	0.281	0.250	0.313	0.219	0.219	0.188	0.250	0.250	0.250	0.250	0.250	0.250	0.375	0.250	0.250	0.250	0.406	0.406	0.313	0.313	0.313	0.344	0.031	0.406	0.438	0.344	0.344	0.063	0	0.063	0.031	0.063	0.063	0.063	0.063	0.063	0.094	0.063	0.031	0.031	0.094	0.063	0.031	0.063	0.094	0.094	0.094
EW	0.531	0.531	0.281	0.250	0.313	0.219	0.219	0.188	0.313	0.313	0.313	0.313	0.313	0.313	0.375	0.313	0.313	0.313	0.344	0.344	0.375	0.375	0.375	0.344	0.031	0.406	0.438	0.344	0.344	0.063	0.063	0	0.094	0.031	0.063	0.063	0.063	0.063	0.031	0.094	0.031	0.094	0.063	0.125	0.063	0.063	0.094	0.094	0.094
EW	0.531	0.531	0.250	0.219	0.281	0.188	0.188	0.156	0.219	0.219	0.219	0.219	0.219	0.219	0.344	0.219	0.219	0.219	0.375	0.375	0.281	0.281	0.281	0.313	0.063	0.375	0.406	0.313	0.313	0.094	0.031	0.094	0	0.094	0.031	0.031	0.031	0.031	0.125	0.031	0.063	0.063	0.125	0.031	0.063	0.031	0.063	0.063	0.063
EW	0.531	0.563	0.281	0.250	0.313	0.219	0.219	0.188	0.313	0.313	0.313	0.313	0.313	0.313	0.375	0.313	0.313	0.313	0.375	0.375	0.375	0.375	0.375	0.375	0.031	0.438	0.469	0.375	0.375	0.063	0.063	0.031	0.094	0	0.094	0.094	0.094	0.094	0.063	0.063	0.063	0.094	0.031	0.125	0.031	0.094	0.125	0.125	0.125
IW_k25	0.563	0.500	0.281	0.250	0.313	0.219	0.219	0.188	0.250	0.250	0.250	0.250	0.250	0.250	0.375	0.250	0.250	0.250	0.344	0.344	0.313	0.313	0.313	0.281	0.094	0.344	0.375	0.281	0.281	0.125	0.063	0.063	0.031	0.094	0	0	0	0	0.094	0.031	0.031	0.094	0.125	0.063	0.063	0	0.031	0.031	0.031
IW_k17~22	0.563	0.500	0.281	0.250	0.313	0.219	0.219	0.188	0.250	0.250	0.250	0.250	0.250	0.250	0.375	0.250	0.250	0.250	0.344	0.344	0.313	0.313	0.313	0.281	0.094	0.344	0.375	0.281	0.281	0.125	0.063	0.063	0.031	0.094	0	0	0	0	0.094	0.031	0.031	0.094	0.125	0.063	0.063	0	0.031	0.031	0.031
IW_k16	0.563	0.500	0.281	0.250	0.313	0.219	0.219	0.188	0.250	0.250	0.250	0.250	0.250	0.250	0.375	0.250	0.250	0.250	0.344	0.344	0.313	0.313	0.313	0.281	0.094	0.344	0.375	0.281	0.281	0.125	0.063	0.063	0.031	0.094	0	0	0	0	0.094	0.031	0.031	0.094	0.125	0.063	0.063	0	0.031	0.031	0.031
IW_k12~14	0.563	0.500	0.281	0.250	0.313	0.219	0.219	0.188	0.250	0.250	0.250	0.250	0.250	0.250	0.375	0.250	0.250	0.250	0.344	0.344	0.313	0.313	0.313	0.281	0.094	0.344	0.375	0.281	0.281	0.125	0.063	0.063	0.031	0.094	0	0	0	0	0.094	0.031	0.031	0.094	0.125	0.063	0.063	0	0.031	0.031	0.031
EW	0.563	0.500	0.313	0.281	0.344	0.250	0.250	0.219	0.281	0.281	0.281	0.281	0.281	0.281	0.406	0.281	0.281	0.281	0.375	0.375	0.344	0.344	0.344	0.313	0.063	0.375	0.406	0.313	0.313	0.031	0.094	0.031	0.125	0.063	0.094	0.094	0.094	0.094	0	0.125	0.063	0.063	0.031	0.094	0.094	0.094	0.063	0.063	0.063
EW	0.563	0.531	0.281	0.250	0.313	0.219	0.219	0.188	0.250	0.250	0.250	0.250	0.250	0.250	0.375	0.250	0.250	0.250	0.375	0.375	0.313	0.313	0.313	0.313	0.094	0.375	0.406	0.313	0.313	0.125	0.063	0.094	0.031	0.063	0.031	0.031	0.031	0.031	0.125	0	0.063	0.094	0.094	0.063	0.031	0.031	0.063	0.063	0.063
EW	0.563	0.500	0.313	0.281	0.344	0.250	0.250	0.219	0.281	0.281	0.281	0.281	0.281	0.281	0.406	0.281	0.281	0.281	0.375	0.375	0.344	0.344	0.344	0.313	0.063	0.375	0.406	0.313	0.313	0.094	0.031	0.031	0.063	0.063	0.031	0.031	0.031	0.031	0.063	0.063	0	0.063	0.094	0.094	0.031	0.031	0.063	0.063	0.063
EW	0.563	0.500	0.313	0.281	0.344	0.250	0.250	0.219	0.219	0.219	0.219	0.219	0.219	0.219	0.406	0.219	0.219	0.219	0.438	0.438	0.281	0.281	0.281	0.313	0.063	0.375	0.406	0.313	0.313	0.031	0.031	0.094	0.063	0.094	0.094	0.094	0.094	0.094	0.063	0.094	0.063	0	0.063	0.031	0.063	0.094	0.063	0.063	0.063
EW	0.563	0.531	0.313	0.281	0.344	0.250	0.250	0.219	0.281	0.281	0.281	0.281	0.281	0.281	0.406	0.281	0.281	0.281	0.406	0.406	0.344	0.344	0.344	0.344	0.063	0.406	0.438	0.344	0.344	0.031	0.094	0.063	0.125	0.031	0.125	0.125	0.125	0.125	0.031	0.094	0.094	0.063	0	0.094	0.063	0.125	0.094	0.094	0.094
EW	0.563	0.500	0.281	0.250	0.313	0.219	0.219	0.188	0.188	0.188	0.188	0.188	0.188	0.188	0.375	0.188	0.188	0.188	0.406	0.406	0.250	0.250	0.250	0.281	0.094	0.344	0.375	0.281	0.281	0.063	0.063	0.125	0.031	0.125	0.063	0.063	0.063	0.063	0.094	0.063	0.094	0.031	0.094	0	0.094	0.063	0.031	0.031	0.031
EW	0.563	0.531	0.313	0.281	0.344	0.250	0.250	0.219	0.281	0.281	0.281	0.281	0.281	0.281	0.406	0.281	0.281	0.281	0.406	0.406	0.344	0.344	0.344	0.344	0.063	0.406	0.438	0.344	0.344	0.094	0.031	0.063	0.063	0.031	0.063	0.063	0.063	0.063	0.094	0.031	0.031	0.063	0.063	0.094	0	0.063	0.094	0.094	0.094
EW	0.563	0.500	0.281	0.250	0.313	0.219	0.219	0.188	0.250	0.250	0.250	0.250	0.250	0.250	0.375	0.250	0.250	0.250	0.344	0.344	0.313	0.313	0.313	0.281	0.094	0.344	0.375	0.281	0.281	0.125	0.063	0.063	0.031	0.094	0	0	0	0	0.094	0.031	0.031	0.094	0.125	0.063	0.063	0	0.031	0.031	0.031
IW_k25	0.594	0.469	0.313	0.281	0.344	0.250	0.250	0.219	0.219	0.219	0.219	0.219	0.219	0.219	0.406	0.219	0.219	0.219	0.375	0.375	0.281	0.281	0.281	0.250	0.125	0.313	0.344	0.250	0.250	0.094	0.094	0.094	0.063	0.125	0.031	0.031	0.031	0.031	0.063	0.063	0.063	0.063	0.094	0.031	0.094	0.031	0	0	0
IW_k23~24	0.594	0.469	0.313	0.281	0.344	0.250	0.250	0.219	0.219	0.219	0.219	0.219	0.219	0.219	0.406	0.219	0.219	0.219	0.375	0.375	0.281	0.281	0.281	0.250	0.125	0.313	0.344	0.250	0.250	0.094	0.094	0.094	0.063	0.125	0.031	0.031	0.031	0.031	0.063	0.063	0.063	0.063	0.094	0.031	0.094	0.031	0	0	0
IW_k17~22	0.594	0.469	0.313	0.281	0.344	0.250	0.250	0.219	0.219	0.219	0.219	0.219	0.219	0.219	0.406	0.219	0.219	0.219	0.375	0.375	0.281	0.281	0.281	0.250	0.125	0.313	0.344	0.250	0.250	0.094	0.094	0.094	0.063	0.125	0.031	0.031	0.031	0.031	0.063	0.063	0.063	0.063	0.094	0.031	0.094	0.031	0	0	0
IW_k15	0.594	0.469	0.313	0.281	0.344	0.250	0.250	0.219	0.219	0.219	0.219	0.219	0.219	0.219	0.406	0.219	0.219	0.219	0.375	0.375	0.281	0.281	0.281	0.250	0.125	0.313	0.344	0.250	0.250	0.094	0.094	0.094	0.063	0.125	0.031	0.031	0.031	0.031	0.063	0.063	0.063	0.063	0.094	0.031	0.094	0.031	0	0	0
IW_k12~14	0.594	0.469	0.313	0.281	0.344	0.250	0.250	0.219	0.219	0.219	0.219	0.219	0.219	0.219	0.406	0.219	0.219	0.219	0.375	0.375	0.281	0.281	0.281	0.250	0.125	0.313	0.344	0.250	0.250	0.094	0.094	0.094	0.063	0.125	0.031	0.031	0.031	0.031	0.063	0.063	0.063	0.063	0.094	0.031	0.094	0.031	0	0	0
EW	0.594	0.500	0.344	0.313	0.375	0.281	0.281	0.250	0.250	0.250	0.250	0.250	0.250	0.250	0.438	0.250	0.250	0.250	0.438	0.438	0.313	0.313	0.313	0.313	0.094	0.375	0.406	0.313	0.313	0.063	0.063	0.094	0.094	0.063	0.094	0.094	0.094	0.094	0.063	0.063	0.063	0.031	0.031	0.063	0.031	0.094	0.063	0.063	0.063
EW	0.594	0.500	0.313	0.281	0.344	0.250	0.250	0.219	0.219	0.219	0.219	0.219	0.219	0.219	0.406	0.219	0.219	0.219	0.406	0.406	0.281	0.281	0.281	0.281	0.125	0.344	0.375	0.281	0.281	0.094	0.094	0.125	0.063	0.094	0.063	0.063	0.063	0.063	0.094	0.031	0.094	0.063	0.063	0.031	0.063	0.063	0.031	0.031	0.031
EW	0.594	0.469	0.344	0.313	0.375	0.281	0.281	0.250	0.250	0.250	0.250	0.250	0.250	0.250	0.438	0.250	0.250	0.250	0.406	0.406	0.313	0.313	0.313	0.281	0.094	0.344	0.375	0.281	0.281	0.063	0.063	0.063	0.094	0.094	0.063	0.063	0.063	0.063	0.031	0.094	0.031	0.031	0.063	0.063	0.063	0.063	0.031	0.031	0.031
EW	0.594	0.469	0.313	0.281	0.344	0.250	0.250	0.219	0.219	0.219	0.219	0.219	0.219	0.219	0.406	0.219	0.219	0.219	0.375	0.375	0.281	0.281	0.281	0.250	0.125	0.313	0.344	0.250	0.250	0.094	0.094	0.094	0.063	0.125	0.031	0.031	0.031	0.031	0.063	0.063	0.063	0.063	0.094	0.031	0.094	0.031	0	0	0
[truncated: 6 more columns]
